# Supplementary material for: Correlation between controlled attenuation parameter values with SYNTAX score in patients with significant coronary artery disease
Source: Sci Rep. 2024 Jul 4;14:15382. doi: 10.1038/s41598-024-63792-4 (PMC11224258; doi:10.1038/s41598-024-63792-4)
Supplement: Supplementary file 1 — Supplementary Information. [file 41598_2024_63792_MOESM1_ESM.xlsx]

## Sheet: Sheet1
Raw Datasets-Correlation between Controlled Attenuation Parameters (CAP) values with SYNTAX score in patients with significant coronary artery disease
No	Sex	Date of exam	LM	LAD	LCX	RCA	CAG result	Vessel Type (Single/Multiple)	Skor SYNTAX (SS)	SS Classification	History of PCI	Number of Prior PCI	Duration of Prior PCI in Years (Roughly)	CAP I	CAP II	Mean CAP	Diabetes Correction	BMI correction	BMI correction rounding	CAP Adjusted	Fatty Liver Category	Steatosis	LSM I	LSM II	Education	Significant Alcohol Consumption	Smoking status	Numbers of cigs/day	Smoking duration (year)	Brinkman Index	Smoker Category	Diagnosis	Anti HT	Anti DM	Antiplatelet	Anticoagulant	Statin	Nitrate	Other meds	BW (kg)	Height (cm)	BMI (kg/m2)	Obese	Waist Circumference (cm)	Sistolic BP (mmHg)	Diastolic BP (mmHg)	Hb	Ht	Leukocyte
1	Male	18 Juli 2023	Normal	Stenosis difus 70-80% di proximal-mid	Stenosis 70-80% di proximal mid	Stenosis 90% di proximal	CAD 3VD	Multiple	19	LOW	No	0	0	164	170	167	157	-17.8788	-17.8788	139.121	No	S0	40.6	42	Diploma	No	Ex smoker	24	23	552	Sedang	NSTEMI onset 5 jam, CAD 3VD, HFrEF 24%, CKD G5, HT terkontrol, DMT2 terkontrol (tanpa obat sejak HD)	None	None	Aspilet 1x80mg, Clopidogrel 1x75mg	None	Atorvastatin 1x40mg	None	Asam folat 1x1mg, bicnat 3x500mg, vit b12 2x50mcg	57	165	20.9366	No	84	100	67	11.1	33.5	13810
2	Male	21 Juli 2023	Normal	Kalsifikasi berat, stenosis subtotal di proximal-mid	Stenosis 30% proximal, 90% OM2	Dominan, stenosis 80% osteal proximal, ectatic, stenosis 50% mid	CAD 3VD	Multiple	17	LOW	No	0	0	303	280	291.5	291.5	-20.1094	-20.1094	271.391	Yes	S2	6.5	6.1	Diploma	No	Smoker	12	50	600	Berat	CAD 3VD + LM Disease, HT terkontrol, central retina arterial occlusion OD, riw op katarak 2021 2022	Bisoprolol 1x2.5mg	None	Aspilet 1x80mg	None	Atorvastatin 1x20mg	Nitrogliserin 2x2.5mg	None	52.3	160	20.4297	No	79.5	134	79	15.2	44.9	7560
3	Male	21 Juli 2023	Normal	Stenosis 80% proximal, 70% mid, 60% distal	Small vessel, stenosis difus proximal s/d distal 70-80%	Stenosis difus proximal s/d distal 60-70%	CAD 3VD	Multiple	21	LOW	No	0	0	231	211	221	211	-14.1951	-14.1951	196.805	No	S0	6.9	7.3	Diploma	No	No	0	0	0	-	NSTEMI, CAD 1VD, Acute on CKD, HT belum terkontrol, DMT2 belum terkontrol, riwaYest CVD SI 2022	Candesartan 1x16mg, Nifedipine 1x30mg	RiwaYest konsumsi Vildagliptin	Aspilet 1x80mg, Clopidogrel 1x75mg	None	Atorvastatin 1x40mg	None	None	60	166	21.7738	No	75	150	78	12.2	34.4	8760
4	Male	24 Juli 2023	Stenosis 30%	Stenosis 80-90% di proximal s/d mid	Stenosis 60% di proximal, 80% distal	Small vessell, stenosis difus 80-90% proximal s/d mid, CTO di distal	CAD 3VD post urgent PCI 2 DES ke LAD pada STEMI late onset	Multiple	23	INTERMEDIATE	No	0	0	250	243	246.5	236.5	8.87418	8.87418	245.374	No	S0	5.9	5.1	Diploma	No	Ex smoker	12	16	192	Ringan	CAD 2VD, DMT2 belum terkontrol, HT terkontrol, dislipidemia, TB paru on OAT bulan kedua	Diltiazem 2x30mg	Vildagliptin 2x50mg, Metformin 3x500mg, Insulin detemir 1x20Unit	Clopidogrel 1x75mg	None	Atorvastatin 1x40mg	Nitrogliserin 2x2.5mg, ISDN 5mg k/p	None	79	171	27.0169	Yes	88	108	71	15.3	43.2	7830
5	Male	24 Juli 2023	Normal	Stenosis 50% di mid, myocardial bridging	Stenosis 70% di proximal	Oklusi total di proximal	CAD 2VD post Primary PCI 2DES ke RCA	Multiple	15	LOW	No	0	0	302	289	295.5	285.5	4.18685	4.18685	289.687	Yes	S2	17.6	17.5	Diploma	No	Non smoker	0	0	0	-	ADHF wet warm, CAP PSI Class IV, DMT2 terkontol, obese, dispepsia, hiperurisemia , hematuria mikroskopis	None	None	Aspilet 1x80mg, Clopidogrel 1x75mg	Heparin 10000U/24 jam	Atorvastatin 1x40mg	None	Allopurinol 1x100mg, furosemide 15mg/jam	75	170	25.9516	Yes	91	91	47	12.8	36.9	14200
6	Male	25 Juli 2023	Normal	Stenosis 60-70 di proximal, stenosis 90% di mid-distal, memberi kolateral ke RCA	CTO mid-distal, stenosis 80% OM2	Letak ostial dekat LM, stenosis 70% proximal, ektaktik, stenosis 90% mid, CTO distal	CAD 3VD	Multiple	31	INTERMEDIATE	No	0	0	316		316	316	-8.18182	-8.18182	307.818	Yes	S3	14		Diploma	No	Ex smoker	12	40	480	Sedang	CAD 3VD + LM disease, HFmrEF, HT terkontrol, AKI, MR moderate, dislipidemia, preDM, hiperurisemia	Bisoprolol 1x2.5mg	None	Miniaspi 1x80mg, Clopidogrel 1x75mg	None	Atorvastatin 1x40mg	ISDN 5mg k/p	Allopurinol 1x100mg	63	165	23.1405	No	90	145	87	12	36.3	6750
7	Male	25 Juli 2023	Normal	CTO 100% proximal	Stenosis 70% prox, vessel besar & dominan	Stenosis 85% proximal, small vessel	CAD 3VD	Multiple	25.5	INTERMEDIATE	No	0	0	259		259	249	-3.42561	-3.42561	245.574	No	S0	5.2		Diploma	No	No	0	0	0	-	DM, HT blm terontrol, HFmrEF, PAD post PTCA, RBBB inkomplit, GERD	Nifedipine 1x30mg, Bisoprolol 1x2.5mg	Novorapid 2x14U, lantus 1x16U	Cardioaspirin 1x100mg, clopidogrel 1x75mg	None	None	Nitrogliserin 2x2.5mg	None	70	170	24.2215	No	100	160	70	11.8	35.2	8650
8	Male	26 Juli 2023	Stenosis 20% proximal dgn gambaran trombus mid LM	Stenosis difus proximal-distal 80-95% dgn gambaran kalsifikasi, septal branch memberikan kolateral ke RCA	Stenosis 95% proximal, subtotal distal, memberikan kolateral ke RCA	Stenosis 90% di osteal-proximal, CTO distal	CAD 3VD + LM disease	Multiple	30	INTERMEDIATE	No	0	0	237	288	262.5	252.5	5.02783	5.02783	257.528	Yes	S0	7.6	5.8	Diploma	No	No	0	0	0	-	DM terkontrol, HFrEF 26%, HT terkontrol, Acute on CKD st IV, CVI moderate bilateral, PAD tungkai bilateral, efusi pleura bilateral,	Bisoprolol 1x1.25mg, Uperio 1x25mg	Sitagliptin 1x100mg, Metformin 1x500mg	Aspilet 1x80mg, Clopidogrel 1x75mg	None	Atorvastatin 1x40mg	None	CaCO3 3x500mg, bicnat 3x500mg, asam folat 1x1mg, fluimucyl 3x200mg	62	154	26.1427	Yes	93	101	58	10.3	31.2	5900
9	Male	27 Juli 2023	Normal	Oklusi total di osteal (unclear stump), kolateral dari diagonal	Normal	Normal, tampak kolateral ke LAD	CAD 1VD	Single	24.5	INTERMEDIATE	No	0	0	280	279	279.5	279.5	43.7716	22	301.5	Yes	S1	6.7	6.7	Diploma	No	Smoker	6	20	120	Ringan	CAD 1VD, HT terkontrol, dislipidemia, obesitas, skizofrenia	Bisoprolol 1x5mg, Ramipril 1x2.5mg, Amlodipin 1x5mg	None	Miniaspi 1x80mg	None	Atorvastatin 1x40mg	ISDN 5mg k/p	Allopurinol 1x100mg, Lansoprazole 1x30mg	101	170	34.9481	Yes	106	110	67	16.3	45.3	12380
10	Female	27 Juli 2023	Normal	Stenosis 60-80% difuse proximal sampai distal	Stenosis 70% difuse proximal-mid, stenosis subtotal di proximal OM1	Stenosis 60% di osteal, stenosis 70% difuse di mid, stenosis 80% difuse di proximal-distal PDA	CAD 3VD post PCI 3 DES ke LAD	Multiple	29	INTERMEDIATE	No	0	0	255	246	250.5	250.5	-11.0381	-11.0381	239.462	No	S0	5	5.8	Bachelor	No	Smoker	12	25	300	Sedang	NSTEMI, HFrEF 37,8%, Dislipidemia, hiperurisemia, skizofrenia paranoid remisi, peningkatan transaminase curiga kongesti liver, CAP class II, riwaYest ketergantungan (mariyuana, heroine, sabu)	None	None	Aspilet 1x80mg, Clopidogrel 1x75mg	None	Atorvastatin 1x40mg	None	Haloperidol 2x2.5mg, Trihexyphenidil 2x2mg	65	170	22.4913	No	88	107	75	15.8	44.3	12570
11	Female	2023-09-19	Normal	Stenosis 80-90% difus dari proximal-distal, tampak kolateral halus ke RCA	Stenosis subtotal di proximal	Dominan, stenosis subtotal di proximal, stenosis 80-90% di mid, stenosis 70% di distal, oklusi total di PDA	CAD 3VD	Multiple	32	INTERMEDIATE	No	0	0	223	213	218	218	-2.35575	-2.35575	215.644	No	S0	4.4	4.2	Bachelor	No	Ex smoker	12	20	240	Sedang	HT terkontrol, HHD, CKD 3B, Dislipidemia, Hiperurisemia, HFimpEF 37% --> 57%	Bisoprolol 1x1.25mg, Candesartan 1x4mg	None	Aspilet 1x80mg, Clopidogrel 1x75mg	None	Atorvastatin 1x40mg	Nitrogliserin 1x2.5mg	Omeprazole 2x20mg, laxadine 3x15ml	65	163	24.4646	No	88	118	74	15.6	43.7	8600
12	Female	28 Juli 2023	Normal	Stenosis difus proximal-distal 70-80%, intermediate oklusi total di proximal	Small vessel	Stenosis 70% di distal	CAD 2VD	Multiple	24	INTERMEDIATE	No	0	0	353	306	329.5	329.5	-9.40485	-9.40485	320.095	Yes	S3	25.9	22.9	Bachelor	No	No	0	0	0	-	CAD 3VD post PPCI, STEMI inferior, HT terkontrol, struma nodular toxic, asma intermiten	Bisoprolol 1x2.5mg, Ramipril 1x5mg	None	Aspilet 1x80mg, Clopidogrel 1x75mg	Enoxaparin 2x0.6ml	Atorvastatin 1x40mg	ISDN 5mg k/p	None	63	166	22.8625	No	87	118	74	13.9	41	10000
13	Female	28 Juli 2023	Normal pendek	Stenosis difus 70%-subtotal di proximal-mid	Stenosis 90% di proximal, stenosis difus subtotal di mid-distal	CTO di proximal, terdapat bridging kolateral	CAD 3VD dgn CTO proximal RCA	Multiple	24.5	INTERMEDIATE	No	0	0	207	213	210	210	-14.1616	-14.1616	195.838	No	S0	6.6	6.9	Bachelor	No	No	0	0	0	-	HT terkontrol, dislipidemia, HFrEF 31%, susp BPH, CAD post PCI 2012	Bisoprolol 1x5mg, Ramipril 1x10mg, Candesartan 1x8mg, Spironolactone 1x25mg	None	Aspilet 1x80mg	None	Atorvastatin 1x40mg	None	None	59.3	165	21.7815	No	85	106	58	15.3	45.6	6490
14	Male	31 Juli 2023	Anggap Normal (krn tdk ada laporannYes, dan di kesimpulan tdk ada keterangan LM disease)	Stenosis 70-80% proximal mid, kalsifikasi	LCX stenosis difus 80-90% proximal distal, kalsifikasi	Subtotal di mid, kalsifikasi	CAD 3VD	Multiple	24	INTERMEDIATE	No	0	0	290	289	289.5	279.5	-13.8124	-13.8124	265.688	Yes	S2	6.1	5.3	Bachelor	No	No	0	0	0	-	CAD 3VD, HT terkontrol, HFrEF 36,4%, AKI, hiperurisemia asimptomatik	Bisoprolol 1x2.5mg, Candesartan 1x8mg	Metformin 3x500mg	Miniaspi 1x80mg, Clopidogrel 1x75mg	None	Atorvastatin 1x40mg	None	Allopurinol 1x100mg, NAC 3x200mg	61.7	168	21.8608	No	89	127	78	14.3	42.5	10290
15	Male	31 Juli 2023	Normal	Stenosis 50% di mid memberi kolateral ke RCA	Stenosis 90% di proximal memberi kolateral ke RCA	CTO di mid, tampak bridging kolateral	CAD 2VD dgn CTO RCA	Multiple	17	LOW	No	0	0	235	256	245.5	235.5	-3.21145	-3.21145	232.289	No	S0	6.4	7	Bachelor	No	No	0	0	0	-	NSTEMI late onset, CAD 3VD, SDH kronik, SAH frontotemporal, CVD SI, HT terkontrol, DMT2 terkontrol, dislipidemia	Bisoprolol 1x5mg, Candesartan 1x16mg	Sitagliptin 1x100mg, Gliclazide 1x60mg, insulin detemir 1x8U, metformin 2x850mg	Aspilet 1x80mg, Clopidogrel 1x75mg	None	Atorvastatin 1x40mg	None	Allopurinol 1x300mg	68.5	168	24.2701	No	83	138	72	13.3	41.6	14790
16	Male	31 Juli 2023	Normal	Stenosis 80% di proximal, stenosis subtotal di mid dengan gambaran trombus	Stenosis 40% di mid	Stenosis 30% di mid	CAD 1VD post PPCI 1DES ke LAD	Single	14	LOW	No	0	0	258	256	257	247	-17.5338	-17.5338	229.466	No	S0	7.5	7.2	Bachelor	No	No	0	0	0	-	HT terkontrol, DM on insulin, HFpEF 59%, BPH, CTS bilateral, Dislipidemia	Amlodipin 1x10mg, Candesartan 1x16mg, Bisoprolol 1x2.5mg	Novomix 18-0-16 unit	Aspilet 1x80mg, Clopidogrel 1x75mg	None	Atorvastatin 1x40mg	Nitrogliserin 2x2.5mg	Gabapentin 2x100mg, lansoprazole 1x30mg	51.8	157	21.0151	No	86	108	68	13.4	39.7	5320
17	Male	1 Agustus 2023	Normal	Stenosis 80-90% di mid-distal dgn kalsifikasi berat	Stenosis 95% di OM, small vessel	Dominan, stenosis 80-95% di distal dengan kalsifikasi berat	CAD 3VD post PCI 1DES ke LAD	Multiple	14	LOW	No	0	0	225	234	229.5	219.5	-9.51557	-9.51557	209.984	No	S0	4.5	4.6	Bachelor	No	No	0	0	0	-	CCS III, CAD 1VD, DMT2 terkontrol OAD, HT terkontrol, Acute on CKD, multiple kista kompleks ginjal kanan, BPH	Bisoprolol 1x2.5mg, Ramipril 1x5mg	Metformin 1x500mg	Thromboaspilet 1x80mg, Clopidogrel 1x75mg	None	Simvastatin 1x20mg	Nitrogliserin 2x2.5mg	Prorenal 3x1 tab, Tamsulosin 1x0.4mg	66	170	22.8374	No	88	132	78	15.3	44.8	7690
18	Male	1 Agustus 2023	Normal	Stenosis subtotal dari proximal s/d distal	Stenosis 70% distal, 90% proximal OM1	Stenosis 70% di proximal, CTO di distal, stenosis 90% di proximal RV branch	CAD 3VD pro CABG	Multiple	24	INTERMEDIATE	No	0	0	201	189	195	185	-7.09477	-7.09477	177.905	No	S0	3.8	3.7	Bachelor	No	Ex smoker	6	30	180	Ringan	HT terkontrol, dislipidemia, HfimprovedEF (59,9%)	Amlodipin 1x10mg, Bisoprolol 1x2.mg, Spironolactone 1x25mg, Uperio 2x25mg	Empaglifozine 1x25mg	Clopidogrel 1x75mg, Ticagrelor 2x90mg	None	Atorvastatin 1x20mg	Nitrogliserin 2x2.5mg	None	61	161.5	23.3876	No	86	130	80	13	38.2	10780
19	Male	2 Agustus 2023	Normal	Stenosis 80-95% di proximal-mid, tampak fistula koroner dari osteal	Normal	Normal, tampak fistula koroner dari conus branch	CAD 1VD + Fistula koroner, post PCI 2 DES ke LAD	Single	13	LOW	No	0	0	245	236	240.5	230.5	-1.4278	-1.4278	229.072	No	S0	7.3	9	Bachelor	No	Ex smoker	12	25	300	Sedang	CAD 2VD, DMT2 terkontrol, HT terkontrol	Bisoprolol 1x5mg, Candesartan 1x8mg	None	Aspilet 1x80mg, Clopidogrel 1x75mg	None	Atorvastatin 1x40mg	Nitrogliserin 2x2.5mg, ISDN 5mg k/p	None	73	172	24.6755	No	88	112	69	13.2	38.3	7740
20	Male	4 Agustus 2023	Normal	Stenosis 70% proximal	Stenosis 80% proximal, stenosis 60% proximal OM1	Stenosis 80% proximal, total oklusi di mid, distal terisi dari kiri	CAD 3VD	Multiple	22	LOW	No	0	0	294	291	292.5	282.5	3.59317	3.59317	286.093	Yes	S2	12.9	12.6	Bachelor	No	Smoker	20	30	600	Berat	DM belum terkontrol, HFrEF 30%, peningkatan transaminase	Bisoprolol 2.5mg	Acarbose 3x50mg	None	None	Atorvastatin 1x40mg	Nitrogliserin 2x2.5mg	Heparin 10000U/24 jam, KSR 3x600mg	72	167	25.8166	Yes	89	104	72	13.2	37.4	15890
21	Male	4 Agustus 2023	Stenosis 50% di distal	Stenosis difus 80-90% di proximal s/d distal dgn kalsifikasi berat	CTO di proximal	Stenosis 70% di osteal-proximal, stenosis 70% di mid, stenosis 80% di distal, memberi kolateral ke LCX	CAD 3VD + LM disease pada NSTEMI	Multiple	42.5	HIGH	No	0	0	268	258	263	253	2.09174	2.09174	255.092	Yes	S0	6.4	6	Bachelor	No	No	0	0	0	-	CAD 3VD, HHD, dislipidemia, HFpEF, Hiperurisemia	Bisoprolol 1x5mg, Ramipril 1x5mg	None	Aspilet 1x80mg, Clopidogrel 1x75mg	None	Atorvastatin 1x40mg	Nitrogliserin 2x2.5mg	None	70.2	166	25.4754	Yes	84	152	88	11.2	35.8	6500
22	Male	4 Agustus 2023	Normal	Stenosis 90% di proximal, memberi kolateral ke RCA	CTO di proximal dgn bridging kolateral	CTO di proximal mendapat kolateral dari LAD	CAD 3VD	Multiple	19	LOW	No	0	0	243	250	246.5	236.5	7.52137	7.52137	244.021	No	S0	3.2	3.5	Bachelor	No	No	0	0	0	-	CAD 3VD, DMT2 belum terkontrol, HT, dislipidemia	Bisoprolol 1x5mg, Amlodipin 1x10mg, Candesartan 1x16mg	Insulin aspart 3x12U, insulin detemir 1x30U	Aspilet 1x80mg, Clopidogrel 1x75mg	None	Simvastatin 1x20mg	None	None	65	156	26.7094	Yes	87	134	70	14.4	42.7	5480
23	Male	4 Agustus 2023	Stenosis 40% di distal	Stenosis 90% di osteal, CTO di proximal dgn bridging kolateral ke mid dan distal LAD	Stenosis 90% di distal	Stenosis 95% di mid, memberi kolateral ke LAD	CAD 3VD pada STEMI anteroseptal	Multiple	28.5	INTERMEDIATE	No	0	0	208	213	210.5	210.5	-9.40558	-9.40558	201.094	No	S0	5.5	4.3	Bachelor	No	Ex smoker	12	30	360	Sedang	CAD3VD post CABG, MR severe post MVR, HFpEF 51%, AKI, efusi perikard moderate, efusi pleura sinistra, anemia	Bisoprolol 1x2.5mg	None	None	Heparin 5000 U/24 jam	None	None	Haloperidol 1x0.5mg	60	162	22.8624	No	78	143	82	12	35.1	16660
24	Male	4 Agustus 2023	Normal	Stenosis total di mid dan Diagnonal 2	Stenosis 70% di distal	Normal	CAD 2VD post PPCI 2DES ke LAD dan POBA ke D2 pada STEMI anterior	Multiple	18.5	LOW	No	0	0	304	292	298	298	-12.6291	-12.6291	285.371	Yes	S2	3.9	4.2	Bachelor	No	Smoker	6	36	216	Sedang	HT belum terkontrol, CAD 3VD	Nifedipine 1x30mg, Captopril 1x50mg	None	Aspilet 1x80mg, Clopidogrel 1x75mg	None	Atorvastatin 1x20mg	ISDN 5mg k/p	None	67	174	22.1297	No	87	175	100	14.7	42	5390
25	Male	7 Agustus 2023	Normal	Stenosis 70% di proximal	Small vessel	Total oklusi di mid, gambaran high burden trombus	CAD 2VD post primary PCI POBA pada STEMi inferior	Multiple	18	LOW	No	0	0	272	225	248.5	248.5	4.51517	4.51517	253.015	Yes	S0	7.4	8.8	Bachelor	No	No	0	0	0	-	CAD 1VD, HT terkontrol, dislipidemia, dispepsia	Amlodipin 1x10mg, Candesartan 1x8mg	None	Miniaspi 1x80mg, Ticagrelor 2x90mg	None	Atorvastatin 1x40mg	None	None	70	164	26.0262	Yes	88	138	89	16.3	46.6	6230
26	Female	7 Agustus 2023	Normal	Stenosis difus 60-90%	Stenosis difus 70-90%	Stenosis difus 50-60% di proximal-mid, stenosis 90% di osteal PL	CAD 3VD	Multiple	25	INTERMEDIATE	No	0	0	222	241	231.5	221.5	-4.68133	-4.68133	216.819	No	S0	3.9	4	Bachelor	No	Ex smoker	6	30	180	Ringan	DM terkontrol, HT terkontrol	Bisoprolol 1x5mg	Metformin 3x500mg	Aspilet 1x80mg, Clopidogrel 1x75mg	None	Atorvastatin 1x40mg	ISDN 5mg k/p	None	59	157	23.9361	No	89	121	81	15.4	43.5	9080
27	Male	11 Agustus 2023	Normal	Stenosis 80% di mid dgn kalsifikasi	Subtotal di mid dgn gambaran trombus dan kalsifikasi	Stenosis 80% di mid-distal dgn gambaran kalsifikasi	CAD 3VD post PCI 1DES di mid-distal RCA + POBA 2 balon di LCX	Multiple	16	LOW	No	0	0	234	224	229	219	-2.16064	-2.16064	216.839	No	S0	3.7	4.3	Bachelor	No	Smoker	24	35	840	Berat	NSTEMI onset 16 jam, gagal napas tipe I on ventilator, sepsis, CAP, DMT2 terkontrol, AKI AKIN III, hematemesis, peningkatan transaminase, anemia NN	None	Metformin 2x500mg	None	None	None	None	None	70	169	24.5089	No	94	104	65	9.9	29.8	13230
28	Female	11 Agustus 2023	Normal	Stenosis 50% di proximal, stenosis 99% mid s/d distal, D1 stenosis 70% proximal	Stenosis 40% proximal, stenosis 80-90% mid s/d distal	Stenosis 40% proximal, stenosis 30% mid, stenosis 30% distal	CAD 2VD	Multiple	18	LOW	No	0	0	291	299	295	285	36.0937	22	307	Yes	S2	8.3	7.2	Bachelor	No	No	0	0	0	-	Syok kardiogenik, stemi inferior late onset, CAD 3VD, TAVB, DMT2 belum terkontrol, Acute on CKD	None	None	Aspilet 1x80mg, Clopidogrel 1x75mg	None	Atorvastatin 1x40mg	None	Dobutamin drip, dopamin drip, morfin drip	85	160	33.2031	Yes	93	101	48	10	28.5	18690
29	Female	11 Agustus 2023	Normal	Stenosis 90% di proximal, stenosis 70% di mid	Normal	Stenosis 40% di proximal	CAD 1VD post PPCI 2 DES ke LAD pada CCS ongoing chestpain	Single	14	LOW	No	0	0	213	235	224	224	-1.90311	-1.90311	222.097	No	S0	3.2	4.1	Bachelor	No	No	0	0	0	-	HT belum terkontrol, CKD3B, AS severe	Candesartan 1x8mg, Nifedipine 1x30mg	None	Clopidogrel 1x75mg	None	Atorvastatin 1x20mg	None	Allopurinol 1x100mg	71	170	24.5675	No	96	137	80	13.5	39.3	7130
30	Female	14 Agustus 2023	Normal	Stenosis 90% di proximal dgn gambaran trombus, stenosis total di diagonal	Stenosis 80% di distal	Normal	CAD 2VD post PPCI 2 DES ke LAD dan POBA ke diagonal pada STEMI anterior	Multiple	16	LOW	No	0	0	252	245	248.5	248.5	-5.54989	-5.54989	242.95	No	S0	5.2	5	Bachelor	No	Ex smoker	3	1	3	Ringan	CAD 2VD, HT terkontrol, dislipidemia, CKD st V on HD kronik, anemia renal	Bisoprolol 1x2.5mg, Candesartan 1x16mg, Amlodipine 1x10mg	None	Aspilet 1x80mg, Clopidogrel 1x75mg	None	Atorvastatin 1x20mg	Nitrogliserin 2x2.5mg	Bicnat 3x500mg, Asam Folat 1x1mg, CaCO3 3x500mg, Vit B12 3x50 mcg	67	168	23.7387	No	95	105	64	10.8	31.6	8170
31	Male	14 Agustus 2023	Normal	Stenosis 30% di proximal, stenosis 30% di distal	Tortuous, stenosis 50-60% di distal	Tortuous, aneurisma, oklusi total dgn gambaran trombus	CAD 1VD post PPCI (aspirasi trombus dan POBA) ke RCA	Single	12	LOW	No	0	0	251	264	257.5	257.5	-13.1863	-13.1863	244.314	No	S0	4.4	3.9	Bachelor	No	Smoker	18	25	450	Sedang	CAD 3VD, HFrEF 24%, HT terkontrol	Bisoprolol 1x2.5mg, Uperio 2x50mg, Spironolactone 1x25mg	None	Aspilet 1x80mg, Clopidogrel 1x75mg	None	Atorvastatin 1x40mg	None	Furosemide 40mg k/p	67	174.5	22.0031	No	91	109	60	12.9	38.8	7750
32	Male	14 Agustus 2023	Normal	Stenosis 80% di proximal	Stenosis 90% di osteal, stenosis 70-80% di proximal-mid, small vessel	Stenosis 90% di proximal dgn gambaran trombus, stenosis difus 80% di mid-distal	CAD 3VD post PPCI 3 DES ke RCA	Multiple	17	LOW	No	0	0	306	305	305.5	305.5	8.32622	8.32622	313.826	Yes	S2	4.9	5.1	Bachelor	No	Ex smoker	6	2	12	Ringan	HT terkontrol, hiperurisemia, Obese grade I, HFpEF 54%, STEMI late onset, RiwaYest TB paru (1990)	Bisoprolol 1x2.5mg, ramipril 1x5mg, spironolactone 1x25mg	None	Aspilet 1x80mg, Clopidogrel 1x75mg	None	Atorvastatin 1x40mg	Nitrogliserin 2x5mg	Allopurinol 1x100mg, Lansoprazole 1x30mg	75	167	26.8923	Yes	98	109	66	14.4	42.3	14290
33	Male	15 Agustus 2023	Normal pendek	Stenosis 70% di distal, memberi kolateral ke LCX dan RCA	Stenosis 90% di osteal, CTO di proximal, mendapat kolateral dari LAD	Stenosis difus 80-95% di proximal-mid, CTO di mid, mendapat kolateral dari LAD	CAD 3VD dengan CTO di LCX dan RCA	Multiple	22	LOW	No	0	0	303	302	302.5	302.5	4.18685	4.18685	306.687	Yes	S2	7.3	7.1	Bachelor	No	No	0	0	0	-	NSTEMI, CAD 3VD, HT terkontrol, AKI, hiperurisemia asimptomatik, obese gr I, lipoma	Bisoprolol 1x2.5mg, Candesartan 1x8mg	None	Aspilet 1x80mg, Clopidogrel 1x75mg	None	Atorvastatin 1x40mg	ISDN 5mg k/p	Allopurinol 1x100mg, Laxadine 3x15ml	75	170	25.9516	Yes	94	120	75	13.5	39.8	8120
34	Male	15 Agustus 2023	Normal	CTO di proximal (CAG 31 Jan 2023: oklusi total di osteal, No ada stump)	Stenosis 60% di intermediate (DFR 0.91)	Normal, memberi kolateral ke LAD	CAD 1VD post abandoned PCI ke CTO LAD	Single	20.5	LOW	No	0	0	263	261	262	262	3.42222	3.42222	265.422	Yes	S0	4.8	4.6	Bachelor	No	No	0	0	0	-	CAD 2VD, HT terkontrol, anemia MH ec chronic bleeding, hemorrhoid externa	Amlodipin 1x5mg, Candesartan 1x8mg	None	Aspilet 1x80mg, Clopidogrel 1x75mg	None	Atorvastatin 1x20mg	Nitrogliserin 2x2.5mg, ISDN 5mg k/p	Cilostazole 2x50mg, lansoprazole 2x30mg, furosemide 40mg k/p	58	150	25.7778	Yes	91	125	72	11.7	36.2	7280
35	Male	15 Agustus 2023	Normal pendek	Stenosis 70% di proximal, CTO di mid mendapat kolateral dari RCA, stenosis 80% di osteal D1	Stenosis 90% di distal	Stenosis 80% di proximal, 70% di mid, 90% di distal. Memberi kolateral ke LAD	CAD 3VD	Multiple	37.5	HIGH	No	0	0	275	278	276.5	276.5	5.37981	5.37981	281.88	Yes	S1	7.9	7.7	Bachelor	No	No	0	0	0	-	CAD 2VD post PCI 1DES ke LAD dan 1DES ke LCX, HT terkontrol, dislipidemia	Bisoprolol 1x5mg, Amlodipin 1x5mg, Candesartan 1x8mg	None	Aspilet 1x80mg, Clopidogrel 1x75mg	None	Rosuvastatin 1x20mg	None	Ezetrol 1x10mg, lansoprazole 2x30mg	63	155	26.2227	Yes	115	127	77	14.3	42.2	10680
36	Male	15 Agustus 2023	Normal	Stenosis difus dgn kalsifikasi 70-90% di proximal-mid, tampak kolateral ke RCA	Aneurisma, stenosis 80% di OM3	Ectatic, oklusi total di PDA	CAD 3VD post PCI 2 DES ke LAD	Multiple	26	INTERMEDIATE	No	0	0	216	197	206.5	206.5	18.8081	18.8081	225.308	No	S0	5.2	3.8	Bachelor	No	No	0	0	0	-	HT terkontrol, OA genu dextra	Ramipril 1x5mg, Amlodipine 1x5mg, Bisoprolol 1x2.5mg	None	Miniaspi 1x80mg, Clopidogrel 1x75mg	None	Atorvastatin 1x40mg	Nitrogliserin 2x2.5mg	Lansoprazole 1x30mg	79.7	165	29.2746	Yes	103	125	78	14.1	43.8	6070
37	Male	16 Agustus 2023	Normal	Stenosis difus 80-90% di proximal-distal	Stenosis 90% di proximal, stenosis 90% di distal-OM3	Stenosis 80% di proximal, stenosis 90% di distal	CAD 3VD	Multiple	26	INTERMEDIATE	No	0	0	238	213	225.5	225.5	3.73018	3.73018	229.23	No	S0	4.2	3.6	Bachelor	No	Ex smoker	24	40	960	Berat	STEMI Anteroseptal onset 6 jam, CAD 2VD, HFmrEF 45%, HT terkontrol, peningkatan transaminase	Bisoprolol 1x2.5mg, Ramipril 1x5mg	None	Aspilet 1x80mg, Clopidogrel 1x75mg	Enoxaparin 2x0.6ml	Atorvastatin 1x40mg	ISDN 5mg k/p	Laxadine 3x15ml	67	161	25.8478	Yes	90	104	63	15.5	41.5	15660
38	Male	14 Agustus 2023	Normal	Stenosis 95% di proximal, stenosis 70% di mid	Dominan, stenosis 30% di mid	Stenosis 30% di proximal	CAD 1VD post PCI 2 DES di LAD	Single	13	LOW	No	0	0	273	268	270.5	270.5	11.2868	11.2868	281.787	Yes	S1	7.6	6.9	Bachelor	No	Non smoker	0	0	0	-	CVD SI, Dislipidemia	Bisoprolol 1x5mg, Candesartan 1x8mg	None	Aspilet 1x80mg, Clopidogrel 1x75mg	None	Atorvastatin 1x40mg	Nitrogliserin 2x5mg	None	77.8	168	27.5652	Yes	95	123	71	13.8	39.1	8660
39	Male	21 Agustus 2023	Normal	Total oklusi di proximal	Stenosis 80% di proximal	Ectatic, stenosis 40-50% di distal	CAD 2VD post PPCI 1DES ke LAD pada STEMI anteroseptal	Multiple	25.5	INTERMEDIATE	No	0	0	292	300	296	296	10.3125	10.3125	306.312	Yes	S2	7.3	6.3	Bachelor	No	No	0	0	0	-	HT terkontrol, HHD, Dislipidemia, hiperurisemia	Candesartan 1x8mg, Bisoprolol 1x2.5mg	None	Miniaspi 1x80mg, Clopidogrel 1x75mg	None	Atorvastatin 1x20mg	None	None	70	160	27.3437	Yes	94	120	68	11.4	35.9	7700
40	Male	21 Agustus 2023	Stenosis 90% di ostial	Multiple stenosis 80-90% dari proximal hingga mid	Multiple stenosis 80-90% di proximal hingga mid	CTO di mid RCA, kolateral dari proximal ke distal RCA	CAD 3VD + LM disease	Multiple	32	INTERMEDIATE	No	0	0	313	290	301.5	301.5	11.5986	11.5986	313.099	Yes	S2	8	7.5	Bachelor	No	Smoker	25	12	300	Sedang	HT belum terkontrol, Riw CVD SI Berulang (2016, 2019, 2022), obesitas gr I, alergi aspilet, hipokalemia	Amlodipin 1x10mg	None	None	Warfarin 1x2mg	None	None	None	78	168	27.6361	Yes	92	150	89	14.8	43.9	10300
41	Male	22 Agustus 2023	Short, no stenosis	Severe calcification, stenosis 70% ostial LAD, 95% mid LAD, 80% distal LAD	Eccentric calcification at proximal LCx with 60% stenosis at proximal LCx, stenosis 80%	Stenosis 90% mid RCA	CAD 3 VD with severe calcification.	Multiple	22	LOW	No	0	0	209	211	210	210	25.6647	22	232	No	S0	5.7	5.5	Bachelor	No	Ex smoker	12	25	300	Sedang	CAD 3VD, HFpEF, HT terkontrol, hiperurisemia, RiwaYest CD SI	Enalapril 1x5mg, Nebivolol 1x.2.5mg, Spironolactone 1x50mg	None	Ascardia 1x80mg	None	Rosuvastatin 1x10mg	None	Trimetazidine 2x35mg	76	157	30.8329	Yes	98	104	74	14.2	42.6	8800
42	Male	22 Agustus 2023	Normal	Stenosis 90% di distal, dengan kalsifikasi mulai dari osteal s/d mid segment	CTO dengan kalsifikasi mulai osteal sampai mid segment dan stenosis 90% di OM2 proximal	Total oklusi sebelum cabang PL/PDA	CAD 3VD post PCI 1 DES di OM2	Multiple	23.5	INTERMEDIATE	No	0	0	291	204	247.5	237.5	-11.4141	-11.4141	226.086	No	S0	46.1	32.3	Bachelor	No	No	0	0	0	-	Syok kardiogenik, ADHF wet warm, HFrEF 18.9%, CAD 3VD + LM disease, AFNVR, CAOm Acute on CKD, DMT2 belum terkontrol, dislipidemia, riwaYest CVD SI	Bisoprolol 1x2.5mg	None	None	None	Atorvastatin 1x40mg	None	Bicnat 3x500mg, Asam foat 1x1mg, furosemide 1x40mg, dobutamin 5 mcg/kg/menit	61	165	22.4059	No	91	80	60	12.4	36.7	6230
43	Male	23 Agustus 2023	Stenosis 50% distal	CTO dari proximal, memberi kolateral ke RCA	CTO di OM2	CTO di proximal mid, memberi kolateral ke LAD	CAD 3VD dengan CTO	Multiple	43.5	HIGH	No	0	0	240	207	223.5	213.5	-0.17399	-0.17399	213.326	No	S0	37.8	36.2	Bachelor	No	Ex smoker	12	30	360	Sedang	CAD 3VD, HFrEF 38.8%, CKD V on HD kronik, HT belum terkontrol, DMT2 terkontrol setelah HD, obese gr I, anemia renal	Bisoprolol 1x5mg, Irbesartan 1x300mg, Nifedipine 1x60mg, Clonidine 3x0.15mg	None	Miniaspi 1x80mg	None	Atorvastatin 1x40mg	None	CaCO3 3x500mg, Bicnat 3x500mg	64.7	161	24.9605	No	94	150	73	9.1	27.8	4420
44	Male	23 Agustus 2023	Normal	CTO di proximal mendapat kolateral dari intermediate dan LCX	Dominan, normal	Sulit dikanulasi, tampak kolateral dari LCX mengisi sampai proximal RCA, curiga CTO di osteoproximal	CAD 2VD	Multiple	22.5	INTERMEDIATE	No	0	0	229	228	228.5	218.5	-9.79798	-9.79798	208.702	No	S0	8.5	8.3	Bachelor	No	No	0	0	0	-	CAD 3VD, Dislipidemia, HHD, CKD	Exforge (Amlodipin/Valsartan) 10/160	None	Miniaspi 1x80mg, Clopidogrel 1x75mg	None	Atorvastatin 1x20mg	None	None	62	165	22.7732	No	92	152	81	14.3	42.1	9530
45	Male	25 Agustus 2023	Normal	Stenosis 40-50% di proximal-distal	Normal	Stenosis 80% di osteal, stenosis proximal-mid 80%, stenosis subtotal di distal	CAD 1VD post PCI 3 DES ke RCA	Single	19	LOW	No	0	0	249	280	264.5	254.5	-9.40558	-9.40558	245.094	No	S0	6.7	7.8	Bachelor	No	No	0	0	0	-	CAD 1VD post PPCI, STEMi inferior, AKI, DMT2 belum terkontrol, HT terkontrol	Bisoprolol 1x2.5mg, Ramipril 1x5mg	Novorapid drip 2U/jam	Aspilet 1x80mg, Clopidogrel 1x75mg	None	Atorvastatin 1x40mg	None	None	60	162	22.8624	No	93	125	86	12.2	35.5	8190
46	Male	31 Agustus 2023	Normal	Stenosis 70-80% di mid, aneurisma	Oklusi total di mid	Stenosis 70-80% di mid, aneurisma	CAD 3VD dengan abandoned PCI ke LCX	Multiple	20.5	LOW	No	0	0	247	240	243.5	233.5	22.3131	22	255.5	Yes	S0	7.8	7.1	Bachelor	No	Smoker	12	40	480	Sedang	HAP high risk, PreDM, riwaYest gagal napas ec edema paru akut, HFrEF 34.5%, Acute on CKD, AF paroxysmal, HT terkontrol, Dislipidemia, hiperurisemia, obesitas grade II, susp ishemic liver injury,	Bisoprolol 1x5mg, furosemide 2x20mg	Lantus 1x8U, Novorapid CD kelipatan 3U	Aspilet 1x80mg, Clopidogrel 1x75mg	Heparin 1x5000 U	Atorvastatin 1x40mg	None	Allopurinol 1x100mg, omeprazole 2x20mg, meropenem 2x500mg, sukralfat 3x15ml, laxadine 3x15ml	90	173	30.0712	Yes	104.5	131	70	13.8	40.1	22020
47	Male	31 Agustus 2023	Stenosis 40% di distal LM	CTO di proximal, kalsifikasi, mendapat kolateral dari SA branch	Subtotal stenosis di proximal LCX, kalsifikasi, distal memberikan kolateral ke RCA	CTO di proximal RCA, kalsifikasi, mendapat kolateral dari septal	CAD 3VD + LM disease (syntax >33)	Multiple	34.5	HIGH	No	0	0	244	257	250.5	240.5	24.9642	22	262.5	Yes	S0	7.9	6	Bachelor	No	No	0	0	0	-	HT terkontrol, DMT2 terkontrol diet (tanpa obat sejak HD), CKD st V on HD kronik, riwaYest transplantasi ginjal kanan tahun 2017, Anemia renal, AV block derajat 1	Bisoprolol 1x5mg	None	Aspilet 1x80mg	None	Atorvastatin 1x40mg	Nitrogliserin 2x2.5mg	Allopurinol 1x300mg, HD 2x/minggu, Asam folat 1x1mg, Vit B12 2x50mcg, Trimetazidine 1x35mg	80.5	162	30.6737	Yes	115	131	80	9	26.7	8800
48	Male	30 Agustus 2023	Normal	Stenosis 80% di proximal-mid, stenosis 70% di distal	Normal	Small vessel, stenosis 40% di proximal	CAD 1VD post PCI 1DES dan POBA ke LAD pada NSTEMI	Single	14	LOW	No	0	0	251	250	250.5	240.5	1.54678	1.54678	242.047	No	S0	5.3	5.7	Bachelor	No	No	0	0	0	-	CAD 3VD post CABG 2013, HFpEF, AR severe, DMT2 belum terkontrol, HT belum terkontrol, HHD, CKD 3B, BPH, CVD SI lama	Bisoprolol 1x2.5mg, Ramipril 1x2.5mg	Insulin aspart 3x15U, insulin ryzodeg 15-0-15 U	Aspilet 1x80mg	None	None	None	Asam folat 1x1 tab	75	172	25.3515	Yes	93	160	80	15.1	44.1	7750
49	Male	30 Agustus 2023	Normal	Oklusi total di proximal dengan gambaran trombus	Normal	Normal	CAD 1VD post PPCI di osteal-proximal pada STEMI anterior ekstensif	Single	21.5	LOW	No	0	0	309	311	310	300	32.423	22	322	Yes	S2	4.3	4.3	Bachelor	No	No	0	0	0	-	STEMI anterior ekstensif onset 2 hari, CAD 1VD, CAP, DMT2 belum terkontrol, HT terkontrol, CKD 3A, Obesitas, Dislipidemia	Bisoprolol 1x5mg, valsartan 1x160mg, nifedipine 1x30mg,	Metformin 2x500mg, Gliclazide 2x30mg, Vildagliptin 2x50mg, Insulin detemir 1x20U	Aspilet 1x80mg	None	Atorvastatin 1x40mg	Nitrogliserin 2x2.5mg	Asam folat 1x1mg, Vitamin B12 3x50mcg	98	174	32.3689	Yes	101	135	73	14.4	41.1	13990
50	Female	2023-09-01	Normal	Stenosis 60%-80% difuse proksimal -distal	Stenosis 70%-80% difuse di proksimal-mid, memberi kolateral ke RCA	Stenosis 80% di distal, Stenosis 80% di proksimal PL, CTO di proksimal PDA, mendapat kolateral dari LCX	CAD 3VD post Urgent PCI 1 DES RCA pada STEMI inferior late onset	Multiple	31	INTERMEDIATE	No	0	0	364	325	344.5	334.5	17.6026	17.6026	352.103	Yes	S3	4.8	4.2	Bachelor	No	No	0	0	0	-	CAD 3VD, DMT2 terkontrol, HT terkontrol, CKD 3B, Dislipidemia, Ankylosing spondilitis, Alergi NSAID	Bisoprolol 1x5mg, Lisinopril 1x10mg	Dapaglifozin 1x10mg, insulin aspart 3x13U, insulin detemir 1x21U	Aspilet 1x80mg, Clopidogrel 1x75mg	None	Atorvastatin 1x40mg	None	Ezetemibe 1x10mg, Allopurinol 1x100mg, HCQ 1x200mg, Trimetazidine 1x80mg	78	164	29.0006	Yes	99	113	62	14.8	45.1	13420
51	Male	2023-09-04	Normal	Stenosis 70-80% di proximal, oklusi total di mid (kalsifikasi berat), distal mendapatkan aliran dari RCA	Subtotal di proximal dgn aneurisma post stenosis, stenosis 80-90% di distal	Stenosis 80-90% di proximal-mid, stenosis 30% di distal	CAD 3VD (syntax score >33)	Multiple	34.5	HIGH	No	0	0	289	291	290	280	16.1596	16.1596	296.16	Yes	S2	6.6	6.6	Bachelor	No	No	0	0	0	-	CAD 3VD + LM disease, HT belum terkontrol, DMT2 terkontrol, dislipidemia, CVD SI lama, CKD 3A, gangguan cemas campuran depresi	Bisoprolol 1x5mg, irbesartan 1x300mg, Nifedipine 2x30mg	Metformin 2x500mg	Miniaspi 1x80mg, Clopidogrel 1x75mg	None	Atorvastatin 1x20mg	ISDN 5mg k/p	Gabapentin 1x100mg, Asam folat 1x1mg	68	154	28.6726	Yes	98	133	62	14.9	43.2	7120
52	Female	2023-09-04	Normal	Stenosis 70-80% di proximal-mid, stenosis 80-90% di distal	Stenosis 80% di distal	Stenosis 70-90% di proximal-mid	CAD 3VD (syntax score < 22) post PCI 1 DES di proximal-mid RCA	Multiple	20	LOW	No	0	0	288	245	266.5	256.5	13.223	13.223	269.723	Yes	S0	7.8	8.3	Bachelor	No	No	0	0	0	-	CCS Class III, CAD 3VD, AFNVR, HFrEF 30%, HT terkontrol, DMT2 terkontrol OAD, RiwaYest TIA 2017	Bisoprolol 1x2.5mg, Uperio 2x25mg, Furosemide 1x40mg, Spironolactone 2x25mg	Metformin 1x500mg	Aspilet 1x80mg, Clopidogrel 1x75mg	None	Atorvastatin 1x40mg	Nitrogliserin 2x2.5mg	None	70.8	159	28.0052	Yes	94	86	60	12.5	38.8	7020
53	Female	2023-09-05	Normal, pendek	Oklusi total di proksimal, tampak ipsikolateral dari cabang septal, slow flow di distal	Oklusi total di distal, tampak ipsikolateral, tampak kolateral ke RCA	Stenosis 80-90% proksimal-mid, oklusi total di mid, tampak kolateral dari RV branch ke distal	CAD 3VD ( CTO LAD, LCX, RCA)	Multiple	27	INTERMEDIATE	No	0	0	309	325	317	307	32.5052	22	329	Yes	S3	5.5	5.7	Bachelor	No	Smoker	12	35	420	Sedang	CAD 3VD, DMT2 belum terkontrol, HT, dislipidemia	Bisoprolol 1x2.5mg	Insulin aspart 3x12U, insulin detemir 1x12U	Miniaspi 1x80mg, Clopidogrel 1x75mg	None	Atorvastatin 1x20mg	Nitrogliserin 2x2.5mg, ISDN 5mg k/p	None	93.6	170	32.3875	Yes	105	131	78	14.3	41.8	6440
54	Male	2023-09-05	Stenosis 80% distal	Stenosis difuse 80-90% proksimal sampai distal, D1 stenosis sub total	Stenosis 90% di proksimal, stenosis subtotal di OM1	Dominan, stenosis 70% di proksimal, stenosis 90% di mid	CAD 3VD + LM disease	Multiple	38	HIGH	No	0	0	284	299	291.5	281.5	20.9524	20.9524	302.452	Yes	S2	6.1	4.4	Bachelor	No	Ex smoker	12	18	216	Sedang	UAP onset 1 jam, CAD 3VD post PCI 4x, DMT2 belum terkontrol, HT terkontrol, CKD 3A, Dislipidemia, Ulkus DM digiti I pedis sinistra, Intoleransi Ramipril	Herbesser CD 1x200mg, Irbesartan 1x300mg	Lantus 1x22U, Novorapid 3x6U	Miniaspi 1x80mg	None	Atorvastatin 1x20mg	None	Vit B1 1x50mg	84	168	29.7619	Yes	108	130	89	12.2	34	10460
55	Male	2023-09-06	Stenosis 60% proksimal-distal	CTO di mid	Stenosis 70% di proksimal, stenosis 60% di OM	Stenosis 60% di distal, memberi kolateral ke LAD	CAD 3VD (CTO LAD) + LM disease	Multiple	30.5	INTERMEDIATE	No	0	0	286	290	288	288	0.437807	0.437807	288.438	Yes	S1	9.3	8.6	Bachelor	No	Ex smoker	6	30	180	Ringan	HT terkontrol, CKD V on HD kronik, HF improved EF (29% --> 51%)	Bisoprolol 1x2.5mg, Ramipril 1x2.5mg,	None	None	None	Atorvastatin 1x20mg	None	Allopurinol 1x100mg	70	167	25.0995	Yes	93	149	92	9.5	29.8	6670
56	Male	2023-09-07	Normal	Subtotal di proximal, kalsifikasi	CTO di proximal	CTO di distal, mendapat kolateral dari LAD	CAD 3VD	Multiple	25.5	INTERMEDIATE	No	0	0	273	264	268.5	268.5	37.125	22	290.5	Yes	S1	3.9	3.8	Bachelor	No	Ex smoker	6	0.5	3	Ringan	CAD 3VD, HT terkontrol, HHD, HFpEF, susp BPPV, dispepsia	Bisoprolol 1x2.5mg	None	Aspilet 1x80mg, Clopidogrel 1x75mg	None	Atorvastatin 1x40mg	Nitrogliserin 2x5mg, ISDN 5mg k/p	Furosemide 40mg k/p	85.6	160	33.4375	Yes	102	125	63	15.1	45.3	7820
57	Male	2023-09-07	Normal, pendek	Stenosis 40% di proksimal, stenosis 80-90% di mid-distal diffuse	Stenosis 40% di distal	Small vessel	CAD 1VD	Single	15	LOW	No	0	0	274		274	274	26.9272	22	296	Yes	S1	3.6		Bachelor	No	No	0	0	0	-	Dislipidemia, OA Genu bilateral	Bisoprolol 1x2.5mg	None	Aspilet 1x80mg, Clopidogrel 1x75mg	None	Atorvastatin 1x40mg	None	None	98.6	178	31.1198	Yes	117	126	78	15.5	45.5	8740
58	Male	2023-09-07	Normal	Stenosis 80% difuse di mid-distal	Stenosis 80% di proksimal	Stenosis 80% di mid, stenosis 85% di distal	CAD 3VD post PCI 1DES ke LCX pada APS CCS II	Multiple	17	LOW	No	0	0	266	261	263.5	263.5	11.7993	11.7993	275.299	Yes	S0	5.8	5.3	Bachelor	No	No	0	0	0	-	STEMI anteroseptal onset 13 jam, CAD 1VD, HT belum terkontrol, metstatic spinal cord injury post laminektomi, adenoCa prostat pT4N1M1b meta tulang, obese grade I	Bisoprolol 1x5mg, Candesartan 1x16mg, Nifedipine 2x30mg	None	Aspilet 1x80mg, Clopidogrel 1x75mg	None	Atorvastatin 1x40mg	None	None	80	170	27.6817	Yes	97	166	116	15.2	45.5	10800
59	Female	2023-09-08	Stenosis 50% distal	Stenosis difus 80-90% di proximal-distal, kalsifikasi	Stenosis 80-90% di proximal, stenosis 90% distal, kalsifikasi	Stenosis difus 80-90% di proximal-mid, kalsifikasi	CAD 3VD + LM disease (syntax >33)	Multiple	37	HIGH	No	0	0	214	240	227	227	7.36016	7.36016	234.36	No	S0	4.2	5.8	Bachelor	No	Smoker	12	13	156	Ringan	CAD 3VD, STEMI anteroseptal, HFrEF 25.3%, HT terkontrol, HHD	Ramipril 1x2.5mg, Bisoprolol 1x2.5mg	None	Aspilet 1x80mg, Clopidogrel 1x75mg	Enoxaparin 2x0,6ml	Atorvastatin 1x40mg	None	None	70	162	26.6728	Yes	98	119	82	13.4	40	12750
60	Male	2023-09-08	Stenosis 70% di proximal-distal	Stenosis 90% di osteal	Normal (CAG di RSF dikatakan LCX dominan)	Normal	CAD 1VD + LM disease post PCI 1 DES ke LM-osteal LAD	Multiple	21	LOW	No	0	0	283	285	284	274	-6.21135	-6.21135	267.789	Yes	S1	9.3	8	Bachelor	No	Ex smoker	18	40	720	Berat	CAD 3VD, DMT2 belum terkontrol, HT terkontrol, HHD, CKD on HD kronik, Dislipidemia, moderate NPDR kedua mata, anemia renal	Candesartan 1x16mg, Carvedilol 2x6.25mg	None	Aspilet 1x80mg, Clopidogrel 1x75mg	None	Atorvastatin 1x40mg	Nitrogliserin 2x2.5mg	Asam folat 1x1mg, CaCO3 1x500mg, Bicnat 3x500mg, Vitamin B12 3x50mcg	65	166	23.5883	No	92	129	68	9.4	28	10130
61	Male	2023-09-08	Stenosis 30% di distal	Stenosis 90-95% di osteal-proksimal, kalsifikasi berat	Stenosis 70-90% di proksimal-distal, stenosis 80% di OM, kalsifikasi berat	Stenosis 70-80% di osteal-distal, kalsifikasi berat ( saat kanulai catheter diagnostic BP drop)	CAD 3 VD Post PCI 1 DES ke LCx dan POBA ke proksimal LAD dengan rotational atherectomy	Multiple	26	INTERMEDIATE	No	0	0	262	261	261.5	251.5	8.75433	8.75433	260.254	Yes	S0	14.9	14.3	Bachelor	No	No	0	0	0	-	CAD 3VD, HT belum terkontrol, HHD, CHF, CKD on CAPD, DM (sejak HD GD terkontrol tanpa obat)	Amlodipine 1x10mg, Candesartan 1x8mg	None	Miniaspi 1x80mg, Clopidogrel 1x75mg	None	None	Nitrogliserin 2x5mg	CaCO3 3x500mg, Mecobalamin 2x1 tab, Vitamin B12 1x1 tab	78	170	26.9896	Yes	93	157	91	8.9	24.5	8780
62	Male	2023-09-11	Normal	CTO di distal mendapat kolateral dari diagonal	CTO di proksimal mendapat kolateral dari diagonal	stenosis 40% di osteal, stenosis total di distal dengan gambaran trombus	CAD 3VD post PPCI 1 DES ke RCA	Multiple	16	LOW	No	0	0	313	316	314.5	304.5	53.2812	22	326.5	Yes	S3	6.7	7.7	Bachelor	No	Ex smoker	6	18	108	Ringan	CAD 2VD, STEMI anterior, Edema paru kardiogenik, HFrEF 38%, HT terkontrol, AKI, Obese gr II, fatty liver severe	Ramipril 1x10mg	Insulin drip 1Unit/jam	Aspilet 1x80mg, Clopidogrel 1x75mg	None	Atorvastatin 1x40mg	Nitrogliserin drip 10mcg/jam	Furosemide 10mg/jam, Laxadine 3x15ml	95	160	37.1094	Yes	108	128	67	14.3	40.8	17710
63	Male	2023-09-12	Normal	Stenosis 80% di proksimal, stenosis 90% dimid dan 95% di distal	Stenosis 60% di proksimal, stenosis 80% di osteal OM1, menberikan kolateral ke RCA	Stenosis 80% di proksimal, stenosis 60% di mid dan CTO didistal, mendapatkan kolateral dari LCx	CAD 3 VD ( CTO distal RCA) Post PPCI 1 DES ke LAD	Multiple	26	INTERMEDIATE	No	0	0	247	268	257.5	247.5	14.5689	14.5689	262.069	Yes	S0	5.7	5.6	Bachelor	No	No	0	0	0	-	DM, HT terkontrol, obesitas, hiperurisemia, dislipidemia extreme ASCVD risk, riw stroke (2012, 2018)	Bisoprolol 1x10mg, Nifedipine 1x60mg, Valsartan 1x160mg, Spironolactone 1x50mg	Metformin 3x500mg	Miniaspi 1x80mg, Ticagrelor 2x90mg	None	Atorvastatin 1x40mg	Nitrogliserin 1x5mg	Lansoprazole 1x30mg	63.7	150	28.3111	Yes	84	132	70	14.5	43	11590
64	Male	2023-09-12	Normal	stenosis subtotal di proksimal dengan slow flow	stenosis 60-80% di proksimal, stenosis 80% di bifurkasio LCx-OM (medina 1-1-0)	stenosis difus 80-90% di proksimal-distal	CAD 3VD post Urgent PCI 1 DES ke LAD pada STEMI late onset	Multiple	20	LOW	No	0	0	220	219	219.5	209.5	3.88235	3.88235	213.382	No	S0	4.4	5.2	Bachelor	No	Ex smoker	12	35	420	Sedang	DMT2 terkontrol OAD, HT terkontrol, CKD 3A, dislipidemia, gastritis erosiva, HFpEF 65%, disfungsi ereksi berat, CAD3VD post CABG 2018, post PCI 2x	Bisoprolol 1x7.5mg, Ramipril 1x10mg, Spironolactone 1x25mg	None	Miniaspi 1x80mg	None	Atorvastatin 1x40mg	None	Sukralfat 3x15ml, Lansoprazole 1x30mg	74.8	170	25.8824	Yes	94.5	123	75	12.7	37.2	8640
65	Male	2023-09-12	Normal	CTO di proksimal, mendapat kolateral dari RCA	Stenosis 60% di mid	Dominan, stenosis 40% di mid, memberi kolateral ke LAD, fistel di distal PDA	CAD 1VD dengan CTO LAD	Single	22.5	INTERMEDIATE	No	0	0	200	208	204	194	17.1111	17.1111	211.111	No	S0	3.3	2.8	Bachelor	No	No	0	0	0	-	CAD 3VD, HFpEF 58%, CKD4A, HT belum terkontrol, riwaYest CVD SI	Ramipril 1x10mg, Nifedipine 1x60mg	Gliquidone 1x30mg	Miniaspi 1x80mg	None	Atorvastatin 1x20mg	Nitrogliserin 2x2.5mg	None	65	150	28.8889	Yes	108	161	90	10.8	32.8	10040
66	Male	2023-09-13	Normal	Stenosis total di proximal	Normal	Normal dominan	CAD 1VD post urgent PCI 1 DES ke LAD pada STEMI anteroseptal (late onset)	Single	22.5	INTERMEDIATE	No	0	0	217	251	234	224	6.84848	6.84848	230.848	No	S0	9.6	7.8	Bachelor	No	No	0	0	0	-	DM belum terkontrol, dislipidemia, obeseitas	Bisoprolol 1x2.5mg	Levemir 1x16U, Novorapid 3x12U	Aspilet 1x80mg	None	Atorvastatin 1x40mg	None	None	72.3	165	26.5565	Yes	93	119	76	14.3	45.2	7510
67	Male	2023-09-14	Stenosis 50% di distal	Stenosis 70-80% di proksimal-mid, tampak competitive flow di distal LAD	Stenosis 50% di osteo proksimal, stenosis 70% di OM2	Stenosis 80% di mid, tampak competitive flow ke PDA	CAD 3 VD post CABG dengan graft patent	Multiple	31	INTERMEDIATE	No	0	0	214		214	204	-9.27159	-9.27159	194.728	No	S0	7		Elementary School	No	Smoker	12	35	420	Sedang	CAD 2VD post PPCI, STEMI lateral onset 8 jam, HT dgn riw HT emergensi TOD jantung, HFmrEF 47%, Dislipidemia, impaired fasting glucose, hematuria mikroskopis	Bisoprolol 1x2.5mg, Ramipril 1x10mg	None	Aspilet 1x80mg, Clopidogrel 1x75mg	Enoxaparin 2x0.4ml	Atorvastatin 1x40mg	None	Laxadine 3x10ml	55	155	22.8928	No	70	123	86	13.2	38.5	12410
68	Female	2023-09-18	Normal	Stenosis 70-80% di mid, stenosis 70-80% di proximal D1	Stenosis difus 80-90% dari proximal hingga distal	Stenosis 80-90% dari proximal hingga mid dgn CTO di distal. Distal dapat aliran dari kolateral kontralateral	CAD 3VD (syntax 22-23)	Multiple	23	INTERMEDIATE	No	0	0	234	222	228	228	-24.0625	-22	206	No	S0	4.2	5	Elementary School	No	Ex smoker	24	30	720	Berat	STEMI inferior late onset, CAD 3VD + LM disease, Anemia NN, HFrEF 33%, AKI, hiperurisemia, konstipasi	Uperio 2x25mg	None	Aspilet 1x80mg, Clopidogrel 1x75mg	Heparin 10000U/24 jam	Atorvastatin 1x40mg	None	Norepinefrine 0.05 mcg/kg/menit, allopurinol 1x100mg, fluimucyl 3x200mg, laxadine 3x15ml, uperio 2x25mg	50	160	19.5312	No	75	133	75	7.6	18.1	6350
69	Male	2023-09-18	Aneurisma, normal	Stenosis difus 80-90% diproksimal-distal, kalsifikasi, tortous	Aneurisma di osteal, Oklusi total di proksimal, tampak kolateral dari OM1 dan LAD	Stenosis 90% di proksimal, Oklusi total di mid, tampak ipsikolateral dari cabang ke distal	CAD 3 VD (CTO RCA dan LCX) post PCI 3 DES ke CTO RCA ( antegrade wire escalation technique)	Multiple	30	INTERMEDIATE	No	0	0	233	258	245.5	245.5	3.90533	3.90533	249.405	Yes	S0	5.7	5.1	Elementary School	No	No	0	0	0	-	CAD 1VD post PCI 2 DES ke LAD, oligoarthritis susp RA dd SpA	None	None	None	None	None	None	Metilprednisolon 1x4mg, Sulcolon 3x500mg, Omeprazole 1x20mg	63	156	25.8876	Yes	93	140	87	12.5	37	6890
70	Male	2023-09-19	Normal	Stenosis 70-80% di proksimal-mid, aneurisma di mid	Stenosis difus 80-90% di proksimal-OM2	Dominan, normal, No ada lagi oklusi total di cabang PDA ( spontaneous recanalization)	CAD 3 VD post PCI 1 DES ke LCX dan 1 DES ke LAD	Multiple	18	LOW	No	0	0	233	207	220	210	-8.50058	-8.50058	201.499	No	S0	4.1	4.9	Elementary School	No	No	0	0	0	-	DMT2 terkontrol, dislipidemia, GERD, gastroduodenitis, Ca papillary thyroid post total thyroidektomi	Bisoprolol 1x2.5mg	Glimepirid 1x1mg	Miniaspi 1x80mg	None	Atorvastatin 1x20mg	Nitrogliserin 2x2.5mg	Levothyroxine 1x50mcg, CaCO3 3x500mg	54	153	23.0681	No	86	116	70	11.3	33.9	6320
71	Male	2023-09-19	Normal	Stenosis 80%-90% proksimal-mid	Stenosis 80% proksimal-mid	Normal	CAD 2 VD post PCI 2 DES ke LAD pada NSTEMI	Multiple	17	LOW	No	0	0	240	223	231.5	221.5	11.2121	11.2121	232.712	No	S0	5.7	5.8	Elementary School	No	Ex smoker	18	40	720	Berat	CAD 3VD, STEMI anteroseptal, DMT2, obese, HT blm terkontrol, HFmrEF 48.6%, edema paru, efusi pleura kanan, hiperurisemia, CAP class III, acute on CKD, anemia	Ramipril 1x5mg, Nifedipine 1x30mg	None	Clopidogrel 1x75mg	Heparin 1x5000 U	Atorvastatin 1x40mg	Nitrogliserin 5mcg/menit	Furosemide 10mg/jam, allopurinol 1x100mg	75	165	27.5482	Yes	101	97	65	10.6	30	11720
72	Male	2023-09-22	Stenosis 20% di proksimal	Stenosis diffuse 60%-70% di proksimal-mid, aneurisma di mid	CTO di proksimal-mid	Stenosis diffuse 60%-70% di proksimal, CTO di mid-distal	CAD 3VD dengan CTO di LCX	Multiple	33.5	HIGH	No	0	0	257	229	243	233	9.2367	9.2367	242.237	No	S0	5.1	3.8	Elementary School	No	Smoker	6	30	180	Ringan	NSTEMI, CAD 2VD, HFrEF 37.8%, Edema paru akut, CAP, HT terkontrol, HHD, AKI	Ramipril 1x2.5mg	None	Aspilet 1x80mg, Clopidogrel 1x75mg	None	Atorvastatin 1x40mg	None	Laxadine 3x10ml, lansoprazole 1x30mg	72	163	27.0993	Yes	102	114	79	13.2	39.6	16780
73	Female	2023-09-21	Normal pendek	Stenosis diffuse 80%-90% di proksimal-mid	Normal, dominan	Normal	CAD 1VD pada STEMI late onset post urgent PCI 2 DES di LAD	Single	13	LOW	No	0	0	367	390	378.5	378.5	24.1414	22	400.5	Yes	S3	6.3	5.5	Elementary School	No	Ex smoker	15	40	600	Berat	HT belum terkontrol, RiwaYest amputasi below knee kaki kiri, HFrEF 39,4%	Amlodipin 1x10mg, Lisinopril 1x10mg	None	Aspilet 1x80mg, Clopidogrel 1x75mg	None	None	None	None	83	165	30.4867	Yes	103	152	98	16.2	48.2	7770
74	Male	2023-09-21	Normal pendek	Stenosis 90-95% difuse proksimal-mid	Stenosis 70% (RFR 0.92) proksimal, stenosis 80% (RFR 0.78) mid-distal	Stenosis 70% (RFR 0.91) distal	CAD 3VD	Multiple	22	LOW	No	0	0	272	261	266.5	256.5	-13.0303	-13.0303	243.47	No	S0	4.7	5.6	Elementary School	No	No	0	0	0	-	CAD 3VD + LM disease, DMT2 belum terkontrol, HT belum terkontrol, HHD, CKD	Ramipril 1x5mg, Diltiazem 1x200mg	None	Aspilet 1x80mg, Clopidogrel 1x75mg	None	None	None	Bicnat 3x500mg, Fluimucyl 2x600mg	60	165	22.0386	No	90	190	75	12.3	35.6	9190
75	Male	2023-09-22	Irreguler di distal	Kalsifikasi berat dari ostial sampai distal dnegan stenosis 60-70% di proksimal-distal	Kalsifikasi berat di proksimal-distal dengan stenosis 95% pendek di bifurkasio LCX-OM	Kalsifikasi berat dari ostial sampai distal dengan stenosis 50-80% di proksimal-mid, stenosis 90% di distal	CAD 3VD dengan kalsifikasi berat LAD LCX RCA	Multiple	27	INTERMEDIATE	No	0	0	268	305	286.5	276.5	2.85524	2.85524	279.355	Yes	S1	9.9	13.2	Elementary School	No	Smoker	18	53	954	Berat	STEMI posterior onset 28 jam, CAD 3VD, HT terkontrol, CAP, peningkatan transaminase, obesitas	Ramipril 1x2.5mg	None	Aspilet 1x80mg, Clopidogrel 1x75mg	Enoxaparin 2x0.6ml	Atorvastatin 1x40mg	Nitrogliserin 10mcg/menit	Fluimucyl 3x200mg, lansoprazole 1x30mg	75	171	25.6489	Yes	95	105	78	16.8	49.4	20790
76	Male	2023-09-25	Stenosis 60% di mid eksentrik	Kalsifikasi, CTO dari proksimal, mendapat kolateral dari LCX	Dominan, kalsifikasi, stenosis 70% di distal, memberi kolateral ke RCA dan LAD	Kalsifikasi, stenosis 95% di osteal, stenosis difuse 80%-95% proksimal-mid, CTO di distal	CAD 3VD + LMD dengan CTO LAD & RCA dan Calsifikasi berat	Multiple	36.5	HIGH	No	0	0	267	257	262	252	10.7133	10.7133	262.713	Yes	S0	4.6	5	Elementary School	No	Ex smoker	24	40	960	Berat	CAD 3VD + LM disease, HFrEF 29.9%, DMT2 belum terkontrol, HT Terkontrol, gastroduodenitis erosiva	Bisoprolol 1x5mg, Amlodipin 1x5mg, Uperio 2x50mg, Spironolactone 1x25mg	None	Aspilet 1x80mg, Clopidogrel 1x75mg	None	Atorvastatin 1x40mg	Nitrogliserin 2x2.5mg, ISDN 5mg k/p	Lansoprazole 1x30mg	72	162	27.4348	Yes	101	143	83	12.1	37.7	8610
77	Male	2023-09-25	Normal	Kalsifikasi, stenosis 80% di proksimal, stenosis 60% di mid	Normal	Normal, slow flow	CAD 1VD post PCI 1 DES ke LAD	Single	13	LOW	No	0	0	348	353	350.5	340.5	25.7812	22	362.5	Yes	S3	9.6	8.6	Elementary School	No	Smoker	12	45	540	Sedang	CAD 3VD, HFmrEF 48%, AKI	Bisoprolol 1x2.5mg, Ramipril 1x2.5mg	None	Miniaspi 1x80mg, Clopidogrel 1x75mg	None	Atorvastatin 1x20mg	Nitrogliserin 2x2.5mg	None	79	160	30.8594	Yes	102	150	87	16.6	48.1	8680
78	Female	2023-09-27	Normal	Oklusi subtotal dengan kalsifikasi	Normal	Normal	CAD 1VD post PCI 2 DES di LAD	Single	16	LOW	No	0	0	217	231	224	224	-15.9107	-15.9107	208.089	No	S0	4.6	4.9	High School	No	Ex smoker	12	30	360	Sedang	UAP onset 5 jam, CAD 3VD, PVC polimorfik, HT terkontrol, HFrEF 35.1%, dislipidemia, PreDM, hiperurisemia asimptomatik	Bisoprolol 1x2.5mg, Uperio 2x25mg, Nifedipine 1x30mg	None	Aspilet 1x80mg, Ticagrelor 2x90mg	Fondaparinux 1x2.5mg	Atorvastatin 1x40mg	None	Allopurinol 1x100mg, Lansoprazole 1x30mg	64	173	21.3839	No	78	129	72	12.3	36.5	8390
79	Male	2 Okt 2023	90% stenosis at distal part	80-90% stenosis at ostial part with continuous multiple ectatic pattern at proximal to mid part. Septal branches give collaterals filling distal RCA (Rentrop grade 2)	Non dominant vessel with diffusely diseased	Chronic total occlusion at proximal part with bridging collaterals were present filling distal part	CAD 3VD with critical LM stenosis	Multiple	28	INTERMEDIATE	No	0	0	270	264	267	267	-14.9036	-14.9036	252.096	Yes	S0	2.9	4.3	High School	No	Ex smoker	18	20	360	Sedang	CAD 3VD, HT terkontrol, dislipidemia	Bisoprolol 1x2.5mg, Ramipril 1x2.5mg	None	Aspilet 1x80mg, Clopidogrel 1x75mg	None	Atorvastatin 1x40mg	None	Lansoprazole 1x30mg	61	168	21.6128	No	81	120	60	14.6	41.7	6510
80	Female	2 Okt 2023	Stenosis 50% di distal	Stenosis sub total osteal proksimal	Stenosis sub total osteal proksimal	Stenosis 70-80% diffuse proksimal-mid	CAD 3VD + LM disease	Multiple	28	INTERMEDIATE	No	0	0	234	213	223.5	223.5	-24.3006	-22	201.5	No	S0	3.9	3.3	High School	No	No	0	0	0	-	NSTEMI, CAD 2VD, HT terkontrol, preDM, CKD 3A, HFrEF 26%, hipotiroid subklinis, peningkatan transaminase ringan	Carvedilol 2x6.25mg, Uperio 2x25mg	None	Aspilet 1x80mg, Clopidogrel 1x75mg	Fondaparinux 1x2.5mg	Atorvastatin 1x20mg	ISDN 5mg k/p	Levothyroxine 1x50mcg	45	152	19.4771	No	79	110	70	11.7	35.3	5930
81	Female	4 Okt 2023	Normal	Stenosis Diffuse Mid Distal 70-85%	Stenosis Diffuise Prox 80-90% Small Trombus	Stenosis Diffuse Mud RCA 70-80%	CAD 3VD	Multiple	18	LOW	No	0	0	298	292	295	295	-30.6121	-22	273	Yes	S2	5.8	6.4	High School	No	Ex smoker	5	35	175	Ringan	HT terkontrol, dislipidemia, HFrEF 32%	Bisoprolol 1x2.5mg, Amlodipin 1x10mg, Uperio 2x50mg, Spironolactone 1x25mg	None	None	None	Atorvastatin 1x20mg	Nitrogliserin 2x2.5mg	None	54	173	18.0427	No	85	130	72	16	46.5	11610
82	Male	4 Okt 2023	Normal	Oklusi total di proksimal, septal dominan dan memberi kolateral ke distal LAD	Stenosis 90% di proksimal, memberi kolateral ke RCA dan LAD, oklusi total di OM2	Oklusi total di proksimal	CAD 3 VD post PCI ke LCX dan post abandoned PCI ke RCA	Multiple	34.5	HIGH	No	0	0	176	162	169	169	-20.9918	-20.9918	148.008	No	S0	5.3	6.2	High School	No	Ex smoker	18	30	540	Sedang	HT terkontrol, PPOK Gold A, CKD st II, OA genu blateral	Candesartan 1x16mg, Amlodipin 1x10mg, Bisoprolol 1x2.5mg	None	Cardioaspirin 1x100mg	None	Atorvastatin 1x40mg	Nitrogliserin 2x2.5mg	None	50.5	158	20.2291	No	73	114	64	10.8	32.2	8390
83	Male	10 Okt 2023	Stenosis 50% di distal	Stenosis difus 70-80% dari proksimal sampai distal, tampak aneurima di prosimal LAD dan diagonal1	Stenosis 90 % di osteal, stenosis 80% di prosksimal, stenosis total di mid, memberi kolateral ke distal RCA, kalsifikasi berat	CTO di proksimal, bridging kolateral melalui RV branch ke distal RCA	CAD 3VD + LM disease	Multiple	47.5	HIGH	No	0	0	219	246	232.5	232.5	-6.72306	-6.72306	225.777	No	S0	4.4	5.8	High School	No	Ex smoker	12	45	540	Sedang	CAD 1VD dengan fistula di LAD	Ramipril 1x5mg	None	Aspilet 1x80mg, Clopidogrel 1x75mg	None	Simvastatin 1x20mg	Nitrogliserin 2x2.5mg	None	61.6	162	23.472	No	83	120	84	15.2	45.8	7030
84	Male	10 Okt 2023	Normal, pendek	CTO dari proksimal, mendapat kolateral dari RV branch	Stenosis difus 70%-90% proksimal-distal	CTO di Mid, RV branch memberi kolateral ke LAD	CAD 3VD dengan CTO di LAD dan RCA	Multiple	33.5	HIGH	No	0	0	216	172	194	194	-9.79798	-9.79798	184.202	No	S0	9.7	9.5	High School	No	No	0	0	0	-	HT terkontrol, HFrEF 27%	Bisoprolol 1x2.5mg, Ramipril 1x2.5mg, Spironolactone 1x25mg	None	Aspilet 1x80mg	None	Simvastatin 1x20mg	None	None	62	165	22.7732	No	87	139	87	15.7	44.1	5130
85	Male	10 Okt 2023	Normal	Stenosis 70% di proksimal	Stenosis 80% di proksimal	Oklusi total di proksimal	CAD 3VD Post Primary PCI 1 DES ke RCA pada STEMI Inferior	Multiple	20	LOW	No	0	0	242	251	246.5	246.5	0.459558	0.459558	246.96	No	S0	5.2	5.6	High School	No	Smoker	12	50	600	Berat	CAD 3VD, Ht belum terkontrol, HFmrEF 48%	Bisoprolol 1x2.5mg, Candesartan 1x8mg	None	Aspilet 1x80mg, Clopidogrel 1x75mg	None	Atorvastatin 1x40mg	None	Lansoprazole 1x30mg	66.7	163	25.1044	Yes	86	167	84	14.2	41.4	7470
86	Male	16 Okt 2023	Stenosis 70% (Hermina Bekasi 12 Oktober 2023)	Proksimal stenosis 80-90%, mid total oklusi (PrimaYes Bekasi, 19 Aug 23)	Stenosis 70% di proksimal (PrimaYes Bekasi, 19 Aug 23)	Stenosis 90% difus dari proksimal ke distal, mendapat kolateral dari LAD (PrimaYes Bekasi, 19 Aug 23)	CAD 3VD + LM Disease	Multiple	40	HIGH	No	0	0	261	243	252	242	-0.873016	-0.873016	241.127	No	S0	5.5	5	High School	No	Ex smoker	48	30	1440	Berat	CAD 3VD + LM disease post CABG 2016, post multiple PCI, PAD bilateral, HFpEF 58%, DMT2 terkontrol, CKD3A, HT belum terkontrol, dislipidemia	Bisoprolol 1x2.5mg, Candesartan 1x16mg, Nifedipine 1x30mg	Pioglitazone 1x45mg, Glimepiride 1x4mg, Metformin 2x500mg	Aspilet 1x80mg, Clopidogrel 1x75mg	None	Atorvastatin 1x40mg	Nitrogliserin 2x5mg	Cilostazole 2x50mg, Asam Folat 1x1mg, Allopurinol 1x100mg, Lansoprazole 1x30mg, Gabapentin 1x300mg	70	168	24.8016	No	89	138	76	12.8	38.3	9740
87	Male	16 Okt 2023	Stenosis 50% di distal	Oklusi total di osteal, kolateral dari diagonal	Stenosis 70% di mid	Oklusi total di proksimal-mid, bridging collateral, tampak kolateral dari PDA ke LAD	CAD 3VD + LM Disease pro CABG	Multiple	41.5	HIGH	No	0	0	197	212	204.5	194.5	-13.5006	-13.5006	180.999	No	S0	5.7	4.4	High School	No	Ex smoker	12	50	600	Berat	DMT2 belum terkontrol, HT terkontrol, GERD, tension type headache, MR mild, TR mild, HFmrEF 43%	Bisoprolol 1x2.5mg	Gliclazide 1x30mg, lantus 1x16 unit	Aspilet 1x80mg, Clopidogrel 1x75mg	None	Atorvastatin 1x40mg	ISDN 5mg k/p	Lansoprazole 1x30mg	61.9	168	21.9317	No	88	123	80	11.2	32.6	13480
88	Male	17 Okt 2023	Stenosis 80%-90% proksimal, Stenosis 90% proksimal D1. Septal branch memberi kolateral ke RCA	Stenosis 80%-90% di proksimal, stenosis 90% di proksimal D1. Septal branch memberi kolateral ke RCA dan LCX	CTO di proksimal, mendapat kolateral dari LAD	Stenosis 80%-90% di proksimal, CTO di mid. Distal mendapat kolateral dari septal branch.	CAD 3VD + CTO LAD RCA	Multiple	22	LOW	No	0	0	237	202	219.5	209.5	-13.7388	-13.7388	195.761	No	S0	3.7	3.6	High School	No	No	0	0	0	-	STEMI anterior, CAD 3VD, edema paru, AKI, peningkatan transaminase	Rampril 1x5mg	None	Aspilet 1x80mg, Clopidogrel 1x75mg	None	Atorvastatin 1x40mg	None	Laxadine 3x15ml, Lansoprazole 1x30mg	67	175	21.8776	No	86	104	73	14.7	40.6	13330
89	Male	18 Okt 2023	Stenosis 90% di proksimal	Stenosis 90% di proksimal, stenosis 90% di mid, stenosis 90% di osteal D2, kalsifikasi	Stenosis 90% di proksimal, CTO di mid	Stenosis difus 70%-80% di proksimal-mid, CTO di mid	CAD 3VD + LM Disease pada STEMI Anteroseptal	Multiple	41.5	HIGH	No	0	0	316	303	309.5	299.5	-18.6505	-18.6505	280.849	Yes	S2	18	19.4	High School	No	Ex smoker	12	35	420	Sedang	CAD 2VD, STEmi inferior, DMT2 blm terkontrol, HT terkontrol, dislipidemia	Bisoprolol 1x2.5mg, Ramipril 1x5mg	Novorapid 2U/jam	Aspilet 1x80mg, Clopidogrel 1x75mg	Enoxaparin 2x0,6ml	Atorvastatin 1x40mg	None	None	60	170	20.7612	No	87	110	73	14.6	41.9	14210
90	Male	19 Okt 2023	Pendek	Mid Stenosis 80-90%, Distal Kronik total Oklusi distal RCA	Distal Stenosis 90-95% , OM 1 Stenosis 80-90%	Proximal Stenosis 60-70% di distal kronik total oklusi pendek	CAD 3VD	Multiple	25	INTERMEDIATE	No	0	0	229	224	226.5	216.5	-9.05463	-9.05463	207.445	No	S0	5.4	5.7	High School	No	Non smoker	0	0	0	-	DMT2 terkontrol OAD, GERD	Bisoprolol 2.5mg	Sitagliptin 1x100mg, Metformin 1x1000mg, Dapaglifozin 1x10mg	Ascardia 1x80mg, Ticagrelor 2x90mg	None	Rosuvastatin 1x10mg	None	None	58	159	22.9421	No	78	110	65	11.6	33.4	6180
91	Male	19 Okt 2023	Stenosis 20% di mid	Stenosis 70% di Proksimal	Normal	Total oklusi di proksimal	CAD 2VD post PPCI 2DES ke RCA pada STEMI Inferior	Multiple	17	LOW	No	0	0	251	244	247.5	237.5	-20.625	-20.625	216.875	No	S0	4.5	4.3	High School	No	Ex smoker	12	40	480	Sedang	CAD 3VD, HF improved EF (35,8% --> 49.9%), Kolelithiasis asimptomatik, GERD, hiperurisemia asimptomatik	Bisoprolol 1x1.25mg, Uperio 1x25mg	None	Aspilet 1x80mg, Clopidogrel 1x75mg	None	Atorvastatin 1x40mg	None	Urdafalk 3x250mg, sukralfat 3x15ml, laxadine 3x15ml	52	160	20.3125	No	78	107	70	14.1	41.6	5510
92	Male	20 Okt 2023	Normal	Kalsifikasi, stenosis 90% di proksimal-mid, tampak kolateral ke RCA	Kalsifikasi, Oklusi total di proksimal	Oklusi total di proksimal	CAD 3VD dengan CTO LCX, RCA	Multiple	29.5	INTERMEDIATE	No	0	0	284	309	296.5	286.5	4.18685	4.18685	290.687	Yes	S2	9.9	10.5	High School	No	Non smoker	0	0	0	-	Gagal napas on ventilator, syok kardiogenik et sepsis, CAP severe Acute on CKD, susp hypoxic liver injury, obesitas	Ramipril 1x5mg (tunda)	None	Aspilet 1x80mg, Clopidogrel 1x75mg	Heparin 10000U/24 jam	Atorvastatin 1x40mg	None	On ventilator SIMV, dobutamin 5-10 mcg/kg/menit, adrenalin 0.03-0.05 mcg/kg/menit, morfin 10 mcg/kg/jam	75	170	25.9516	Yes	88	100	66	13.6	40.5	29530
93	Male	23 Okt 2023	Normal	Stenosis 40% di proksimal, Total oklusi di proksimal	Stenosis 80% di mid OM1	Stenosis 80% di Osteal PDA	CAD 3VD Post PCI 1 DES ke LAD pada STEMI Late onset	Multiple	24.5	INTERMEDIATE	No	0	0	261	269	265	255	7.9798	7.9798	262.98	Yes	S0	16.1	20.7	High School	No	Ex smoker	6	6	36	Ringan	ADHF wet warm, HFrEF, UAP, TB paru on OAT, DM, HT, Hipokalemia	Ramipril 1x5mg, Spironolactone 1x25mg	Insulin aspart 3x8U, insulin detemir 1x12U	Aspilet 1x80mg, Clopidogrel 1x75mg	None	Atorvastatin 1x40mg	None	None	73	165	26.8136	Yes	89	139	79	12.7	37.9	5970
94	Male	23 Okt 2023	Normal, pendek	Stenosis 70%-80% di mid-distal, difuse	CTO di Mid, mendapatkan kolateral dari ipsilateral	CTO di Distal, Mendapatkan kolateral dari LAD	CAD 3VD pada NSTEMI	Multiple	20.5	LOW	No	0	0	318	302	310	310	-1.94589	-1.94589	308.054	Yes	S2	8.6	8	High School	No	No	0	0	0	-	HT belum terkontrol, CKD 3B, Dislipidemia, MR mild, AR mild, Hiperurisemia, Riw CVD SI, HFpEF 59%	Bisoprolol 1x2.5mg, Candesartan 1x8mg	None	None	None	Atorvastatin 1x20mg	None	Allopurinol 1x300mg	59	155	24.5578	No	87	160	70	11.5	33.1	8900
95	Male	24 Okt 2023	Stenosis 70-80% di distal	Oklusi total di proksimal, tampak bridging collateral	Tortous, stenosis 80-90% proksimal-distal, tampak kolateral ke RCA	Stenosis 80% di proksimal, oklusi total di mid, tampak kolateral dari RV branch ke LAD	CAD 3 VD dengan LM disesase, CTO di LAD, RCA	Multiple	41.5	HIGH	No	0	0	261	256	258.5	258.5	-17.0665	-17.0665	241.433	No	S0	5.2	4.4	High School	No	Ex smoker	16	45	720	Berat	HT belum terkontrol, dislipidemia, hiperurisemia, peningkatan transaminase, hematuria mikroskopis, hipokalemia ringan	Ramipril 1x10mg, Nifedipine 1x30mg, bisoprolol 1x2.5mg	None	Aspilet 1x80mg, Clopidogrel 1x75mg	None	Atorvastatin 1x40mg	ISDN 5mg k/p	Lansoprazole 1x30mg	61.4	170.5	21.1212	No	88	180	98	13.3	38.9	7860
96	Male	25 Juli 2023	Normal pendek	Stenosis 80-95% di proximal s/d distal dgn kalsifikasi berat	Normal	Stenosis 30% proximal, stent patent di distal	CAD 1VD dgn kalsifikasi berat LAD	Multiple	17	LOW	Stent 1x (Okt 2022 RS EMC pulomas)	1	1	184	159	171.5	161.5	-6.875	-6.875	154.625	No	S0	5.4	3.9	High School	No	No	0	0	0	-	STEMI anteroseptal, CAD 1VD, HFrEF 31%, DMT2 belum terkontrol, AKI, dislipidemia, peningkatan transaminase, hiperurisemia	Bisoprolol 1x2.5mg, Uperio 1x25mg	Insulin aspart 3x8U	Aspilet 1x80mg, Clopidogrel 1x75mg	Enoxaparin 2x0.6ml	Atorvastatin 1x40mg	None	Omeprazole 2x40mg IV, ampicllin sulbactam 4x1.5g, allopurinol 1x100mg	60	160	23.4375	No	88	108	74	12	36.3	12290
97	Male	16 Agustus 2023	Stenosis 30% di mid	Stenosis 70% di osteal, stent patent di proximal	Stent patent	Stent patent	CAD 3VD post PCI 1DES ke LAD, stent LCX dan RCA patent, dgn komplikasi cardiac arrest	Multiple	8	LOW	Yes 3x (8 Nov 22: 1DES ke LAD), (12 Mei 23: 3DES ke RCA), (22 Juni 23: 1DES ke LCX)	3	1	305	287	296	286	-12.1921	-12.1921	273.808	Yes	S2	4.1	4.3	High School	No	Ex smoker	12	25	300	Sedang	CAD3VD + LMD post abandoned PCI ke LAD, DMT2 belum terkontrol, Dislipidemia, riwaYest AV blok derajat 1	Bisoprolol 1x1.25mg, Ramipril 1x5mg	None	Miniaspi 1x80mg, Clopidogrel 1x75mg	None	Atorvastatin 1x40mg	Nitrogliserin 2x2.5mg, ISDN 5mg k/p	None	65	171	22.2291	No	88	130	79	13	37.1	8010
98	Male	25 Agustus 2023	Normal	ISR 95% di osteal sampai mid	Small vessel	ISR 40-50% di osteal	CAD 2VD dengan ISR di LAD dan RCA	Multiple	12	LOW	Yes 2x (5 Juni 2022 2DES ke LAD), (8 Juni 2022 2 DES ke RCA)	2	1	252	252	252	252	-12.1837	-12.1837	239.816	No	S0	6.3	4.8	High School	No	No	0	0	0	-	UAP, CAD 1VD + LM disease, HT terkontrol	Bisoprolol 1x5mg, Ramipril 1x5mg	None	Aspilet 1x80mg, Clopidogrel 1x75mg	Fondaparinux 1x2.5ml	Atorvastatin 1x40mg	ISDN 5mg k/p	None	62	167	22.231	No	90	123	85	12.6	36	8520
99	Male	2023-09-08	Stenosis 30 % distal	Stenosis 70% di proksimal. Nilai DFR dengan alat FFR di mid LAD 0.84 di distal 0.73	CTO di mid	Stenosis 30% di mid. Nilai DFR dengan alat FFR 0.99	CAD 2 VD dengan CTO di mid LCX	Multiple	19.5	LOW	Yes 3x (3DES RCA, 8 Juli 2022) (2DES LAD 1 Aug 2022) (1DES LCX 5 Sept 2022)	3	1	278	282	280	280	-2.45607	-2.45607	277.544	Yes	S1	3.2	3.4	High School	No	Ex smoker	12	20	240	Sedang	ADHF wet warm, CAD 1VD, CAP, HT terkontrol, AKI, Hiperurisemia asimptomatik, Peningkatan transminase	Bisoprolol 1x5mg, Valsartan 1x80mg, Amlodipine 1x10mg	None	Miniaspi 1x80mg	None	None	None	None	74	174	24.4418	No	91.5	130	86	13.3	40.5	8650
100	Male	2023-09-11	Stenosis 90% eksentrik di proksimal	Stenosis 80% difuse di osteal-proksimal, stent patent.	Stenosis 70% di osteal, stenosis 70% di distal, memberi kolateral ke distal RCA	ISR 90% di osteal, ISR 60-70% difuse di proksimal-distal, mendapatkan kolateral dari LCX	CAD 3VD + LMD	Multiple	32	INTERMEDIATE	Yes 3x (PCI 3DES RCA, 19 Sept 22) (POBA RCA, 10 April 23) (PCI 1DES LAD, 3 Mei 23)	3	1	273	264	268.5	268.5	4.00161	4.00161	272.502	Yes	S1	5.7	5.4	High School	No	Ex smoker	3	50	150	Ringan	HT belum terkontrol, Pre DM, CKD 3B, obese grade I, hiperurisemia, AV blok derajat 1, artritis gout	Ramipril 1x5mg	None	Aspilet 1x80mg, Clopidogrel 1x75mg	None	Atorvastatin 1x40mg	None	Allopurinol 1x100mg, bicnat 3x500mg, kolkisin 2x0.5mg	74	169	25.9095	Yes	92.5	149	92	13.4	39.7	8480
101	Male	3 Okt 2023	Normal	Patent (CAG Okt 2023)	Stenosis 70% di mid	Stenosis 90% di proksimal, tourtous, CTO di mid.	CAD 2VD post PCI 1DES ke LAD (April 2022) post abandoned PCI RCA 2x (Juni 2022, Juni 2023)	Multiple	28	INTERMEDIATE	Yes 1x (PCI 1DES LAD April 2022)	1	1	295	285	290	290	0.673861	0.673861	290.674	Yes	S2	9.1	10.1	High School	No	Ex smoker	36	45	1620	Berat	CAD 3VD + LM Disease, HT terkontrol, HFrEF 34%, CKD 3A, Hiperurisemia asimptomatik, Dislipidemia, GERD	Bisoprolol 1x7.5mg, Uperio 2x100mg, Spironolactone 1x50mg	None	Clopidogrel 1x75mg	None	Atorvastatin 1x20mg	Nitrogliserin 2x2.5mg	Allopurinol 1x100mg, Lansoprazole 1x30mg	62	157	25.1532	Yes	94	125	75	13.4	39.6	6550
102	Male	21 Juli 2023	Normal Pendek	Stenosis distal 90%, mid 80%, proximal 70-80%	Stenosis difus 80-90% proximal-distal	Stenosis 40% di mid, stenosis 30% di distal	CAD 2VD post PCI 3 DES ke LAD	Multiple	21	LOW	PCI 1x (Aug 21)	1	2	231	224	227.5	227.5	6.36364	6.36364	233.864	No	S0	8.6	7.2	High School	No	Smoker	24	8	192	Ringan	STEMI anterior, CAD 1VD, prediabetes, dislipidemia, HFrEF 33%, peningkatan transaminase, hipokalsemia, hipokalemia	Bisoprolol 1x2.5mg, Ramipril 1x5mg	None	Aspilet 1x80mg, Clopidogrel 1x75mg	Enoxaparin 2x0.6ml	None	None	CaCO3 3x500mg	72	165	26.4463	Yes	94	106	85	16.9	46.5	23810
103	Male	3 Agustus 2023	Stent Patent	Stent patent di mid dan D2	Stent patent, CTO di distal	Stenosis difus 80-90% mulai proximal s/d distal	CAD 3VD post CABG (2018) post PCI dgn graft patent	Multiple	14.5	LOW	Yes 2x (19 Aug 2021, 9 Des 2021)	2	2	280	285	282.5	282.5	5.38812	5.38812	287.888	Yes	S1	5.3	5.7	High School	No	Ex smoker	12	40	480	Sedang	CAD 1VD, HFpEF, AR mod-severe, MR moderate, dislipidemia	Bisoprolol 1x2.5mg, Ramipril 1x5mg	None	Aspilet 1x80mg, Clopidogrel 1x75mg	None	Simvastatin 1x20mg	Nitrogliserin 2x2.5mg, ISDN 5mg k/p	Furosemide 40mg k/p	74.9	169	26.2246	Yes	92	120	60	15	45.6	9360
104	Female	21 Agustus 2023	Normal	ISR 20% di proximal	Dominan, memberikan kolateral ke RCA	CTO di proximal PDA mendapat kolateral dari LCX	CAD 2VD dengan ISR non signifikan di proximal LAD	Multiple	10	LOW	Yes 1x (19 Juni 2021 PCI ke LAD)	1	2	354	308	331	331	17.4196	17.4196	348.42	Yes	S3	5.7	5.7	High School	No	Ex smoker	12	40	480	Sedang	HT, dislipidemia, Polisitemia sekunder, Hemiparesis sinistra pada CVD SI lama, Demensia alzheimer, BPH, pangastritis erosiva ringan	Ramipril 1x5mg, Nifedipine 1x30mg, Bisoprolol 1x5mg	None	Miniaspi 1x80mg, Clopidogrel 1x75mg	None	Atorvastatin 1x40mg	ISDN 5mg k/p	None	76	162	28.959	Yes	98	117	77	16.6	49.4	6470
105	Male	2023-09-18	Stenosis subtotal	Stenosis subtotal mulai dari osteal,	CTO dari osteal dan ISR mulai dari proksimal	Dominan, stent patent, memberi kolateral ke LCX	CAD 3VD + LMD post CABG dengan graft stenosis di SVG-RCA dan SVG-LCX	Multiple	26.5	INTERMEDIATE	CABG 2016, PCI 2x (Juni 2021, Feb 2022)	2	2	240	228	234	224	-3.4375	-3.4375	220.562	No	S0	6.3	7.4	High School	No	No	0	0	0	-	CAD 3VD, PAD tungkai kanan, HFrEF 34%, DMT2 belum terkontrol, CKD 3B, HT belum terkontrol, Hiperurisemia asimptomatik	Bisoprolol 1x7.5mg, Amlodipin 1x10mg, Uperio 2x50mg, Spironolactone 1x25mg	Vildagliptin 1x50mg, gliquidone 1x30mg	None	None	Atorvastatin 1x20mg	None	Cilostazole 2x100mg, Bicnat 3x500mg, Asam Folat 1x1mg, Fluimucyl 2x600mg	62	160	24.2187	No	85	127	65	11.3	34.7	8670
106	Male	2023-09-19	Normal, namun CAG RSCM 7 Des 2021: PCI 1 DES LM-LCX (laporan No ketemu)	CTO di proximal, mendapat kolateral dari diagonal 1 dan LCX	Stenosis 30% di proximal, memberi kolateral ke LAD dan RCA	Okluasi total di proximal, mendapat kolateral dari LCX	CAD 3VD dgn CTO LAD, post PCI 3x bertahap (LM, LCX, RCA)	Multiple	21.5	LOW	Yes 4x (6 Aug 21: PCI proximal RCA) (14 Sept 21: Abandoned PCI LAD, stent RCA patent, Komplikasi perforasi proximal LAD) (7 Des 21: PCI 1DES ke LM-LCX, stent RCA patent) (4 Aug 22: Stent LM, LCX, RCA patent, CTO di lAD)	4	2	243	238	240.5	230.5	1.54678	1.54678	232.047	No	S0	6.3	5.9	High School	No	Smoker	12	18	216	Sedang	STEMI inferior onset 2.5 jam, CAD 3VD, ischemic reperfusion injury, obese grade I	Bisoprolol 1x1.25mg	None	Aspilet 1x80mg, Clopidogrel 1x75mg	Heparin 10000U/24 jam	Atorvastatin 1x40mg	None	Dobutamine drip	75	172	25.3515	Yes	95	94	56	13.9	41	9440
107	Male	24 Okt 2023	Normal	Stenosis 70% di proksimal, ISR 90% di mid	ISR total di mid	Stenosis 80% di proksimal -mid, stenosis 90% di PL, tampak kolateral ke LCX (rentrop 3)	CAD 3VD Post PCI 1 DES ke LAD dan 1 DES ke LCX	Multiple	20.5	LOW	Yes 4x (Des 21, April 22, Des 22, Jan 23)	1	2	303	297	300	290	3.13131	3.13131	293.131	Yes	S2	6	5.9	High School	No	Smoker	12	30	360	Sedang	CAD 3VD + LMD, syok kardiogenik, edema paru, STEMI posterolateral, DMT2, obese, HAP, dislipidemia, efusi pleura bilateral	Bisoprolol 1x2.5mg	Lantus 1x10U, Novorapid 3x8U	Aspilet 1x80mg, Clopidogrel 1x75mg	Enoxaparin 2x0,6ml	Atorvastatin 1x40mg	None	Laxadine 2x10ml	70	165	25.7117	Yes	92.5	109	66	13.4	37.8	8090
108	Male	21 Agustus 2023	Normal	ISR 50% di proksimal, stenosis 90% di proksimal stent distal, stent patent di distal (26 Mei 23)	Stent patent	ISR 80% di osteal (20 Maret 2023)	CAD 3VD dengan ISR di LCX, stent LAD dan LCX patent	Multiple	10	LOW	PCI 3x (19 Okt 2020: 1DES ke RCA, POBA ISR di RCA), (Maret 2023: POBA ISR RCA), (Mei 2023: PCI 1DES dan POBA ke LAD)	3	3	273	291	282	272	19.2929	19.2929	291.293	Yes	S1	41.3	39.8	High School	No	Smoker	12	35	420	Sedang	Dislipidemia, AV block derajat 2, Hepatitis iskemik, DMT2 belum terkontrol RiwaYest ROSC, obesitas grade I, hematuria mikroskopis, hiperglikemia reaktif	Nifedipine 1x30mg	Insulin	Aspilet 1x80mg, Clopidogrel 1x75mg	Enoxaparin 1x0,6ml	Atorvastatin 1x40mg	None	Omeprazole 1x20mg, CaCO3 3x500mg, Bicnat 3x500mg, Laxadine 3x10ml, Fluimucyl 2x600mg, Allopurinol 50mg selang sehari	80	165	29.3848	Yes	108	139	73	9	26.3	13340
109	Male	2023-09-22	Normal	Stenosis 70-90% difus dari proximal sampai distal	Stenosis 60% di proximal	Steenosis proximal 70%, stenosis mid-distal 60-70%	CAD 2VD post PCI 2 DES ke RCA	Multiple	25	INTERMEDIATE	Yes 1x (POBA ke LAD + abandoned PCI, 25/2/2020)	1	3	248	252	250	240	18.9062	18.9062	258.906	Yes	S0	7.4	7.4	High School	No	Ex smoker	50	50	2500	Berat	CAD 3VD post PCI 2DES ke LAD dgn IVUS, DMT2 terkontrol diet, overweight, Hiperurisemia	Bisoprolol 1x2.5mg	None	Aspilet 1x80mg, Clopidogrel 1x75mg	None	Atorvastatin 1x40mg	Nitrogliserin 2x2..5mg	None	75	160	29.2969	Yes	101	148	72	12.2	35.4	9620
110	Male	15 Agustus 2023	Normal	Stent patent, stenosis 70% di proximal (DFR 0,72)	Small vessel, stenosis 60% di mid	Stenosis subtotal di proximal-distal, difus	CAD 2VD dengan stent patent di LAD	Multiple	18	LOW	Yes 1x (PCI 2018 ke LAD di RS Premier)	1	5	256	234	245	235	3.13131	3.13131	238.131	No	S0	10.1	9.6	High School	No	Ex smoker	12	20	240	Sedang	CAD 3VD, DMT2 terkontrol	Bisoprolol 1x2.5mg	Empaglifozine 2x25mg	Clopidogrel 1x75mg	None	Atorvastatin 1x40mg	Nitrogliserin 2x2.5mg	None	70	165	25.7117	Yes	95	145	68	18.9	55.9	13310
111	Female	20 Juli 2023	Normal	ISR 60% di proximal, ISR 70 distal	ISR 40% proximal	Stent Patent	CAD 1VD	Single	12	LOW	Stent 3x (Mar 17, Aug 17, Jan 20), POBA 3x (Apr 19, Jan 20, Nov 20)	6	6	343	293	318	318	15.6124	15.6124	333.612	Yes	S3	6.7	6.9	High School	No	Ex smoker	20	6	120	Ringan	HT terkontrol, CKD3B, hiperurisemia, nefrolithiasis, trombus LV	Bisoprolol 1x2.5mg, ramipril 1x5mg, spironolactone 1x25mg	None	Miniaspi 1x80mg, Clopidogrel 1x75mg	Warfarin 20mg/minggu	Atorvastatin 1x40mg	Nitrogliserin 1x2.5mg	Allopurinol 1x100mg	74	161	28.5483	Yes	103	126	84	14	40.8	6880
112	Male	2023-09-04	Stenosis 40% di distal	Oklusi total di osteal (ISR)	Stenosis 80% di osteal, stenosis 95% di distal, stenosis subtotal di OM1,stenosis subtotal di OM2	Stenosis 40% di osteal, stenosis 70% di mid, stenosis 70% di PDA, stenosis 60% di PL, memberi kolateral ke LAD	CAD 3 VD (ISR di LAD)	Multiple	33.5	HIGH	Yes 1x (2 DES ke LAD thn 2016 di RSPP)	1	7	280	283	281.5	281.5	10.2956	10.2956	291.796	Yes	S1	5.3	4.8	High School	No	No	0	0	0	-	STEMI anterior late onset 15 jam, CAD 1VD, ADHF wet warm, HT belum terkontrol, AKI, peningkatan transaminase susp congestive liver	Ramipril 1x5mg	None	Aspilet 1x80mg, Clopidogrel 1x75mg	Heparin 10000U/24 jam	Atorvastatin 1x40mg	Nitrogliserin 25mcg/jam	None	64	153	27.3399	Yes	99	139	72	14.1	39.9	12440
113	Female	2023-09-07	Normal	ISR 80% di stent mid dan ISR 75% stent distal	Small vessel, stenosis 20% di proksimal	Dominan, stenosis 30% di mid	CAD 1 VD post POBA ISR mid dan distal LAD	Single	13	LOW	Yes 2x (PCI 2 DES ke LAD di RS Malaka thn 2016) (POBA ISR LAD Maret 2022)	2	7	251	237	244	244	12.2175	12.2175	256.218	Yes	S0	10.4	11.7	High School	No	Ex smoker	12	30	360	Sedang	CAD 3VD, HFrEF, HT belum terkontrol, Acute on CKD	Bisoprolol 1x2.5mg, Uperio 2x25mg, Furosemide 1x40mg, Spironolactone 1x25mg	None	Thromboaspilet 1x80mg	None	Simvastatin 1x20mg	None	None	72	161	27.7767	Yes	92	165	102	13.9	41.7	7740
114	Male	2023-09-29	Stenosis 90% di distal	Stenosis 90% di proksimal-mid, competitive flow	Stenosis difus 90% di proksimal-mid, CTO di distal	ISR 20% di proksimal, stent di distal patent	CAD 3VD+LM post CABG, dengan ISR non signifikan di RCA	Multiple	24.5	INTERMEDIATE	Yes 3x (PCI 2016, CABG 2016, PCI 2020)	2	7	283	303	293	283	-1.51874	-1.51874	281.481	Yes	S2	7.5	7.2	High School	No	No	0	0	0	-	CAD 2VD, HFpEF fc II-III, DMT2 belum terkontrol, dislipidemia, CVD SI lama 2017	Bisoprolol 1x2.5mg, Candesartan 1x16mg, Nifedipine 1x30mg	Glimepirid 1x4mg, Empaglifozine 1x25mg, Insulin Detemir 1x14U	Aspilet 1x80mg, Clopidogrel 1x75mg	None	Atorvastatin 1x20mg	ISDN 5mg k/p	Ezetemibe 1x10mg	60	156	24.6548	No	88	121	73	14.5	42.1	5660
115	Male	18 Juli 2023	Normal	ISR 70% proximal, stent distal Patent	ISR 30% proximal, stenosis 80% distal dari stent	Stent Patent	CAD 3VD	Multiple	12	LOW	Stent (2014, 2015, 2016, 2017, Sept 21)	5	9	237	254	245.5	235.5	18.5245	18.5245	254.024	Yes	S0	5	4.7	High School	No	No	0	0	0	-	HT terkontrol, DMT2 terkontrol, dislipidemia, hiperurisemia, CKD V belum HD, RBBB, AV block derajat 1, HFpEF 61%, frailty, predictive sarcopenia	Bisoprolol 1x5mg, nifedipine 1x60mg, candesartan 1x16mg, furosemide 1x40mg	None	Clopidogrel 1x75mg	None	Atorvastatin 1x40mg	Nitrogliserin 2x2.5mg	CaCO3 3x500mg, Asam folat 1x5mg, Vit B12 2x50mcg	72	157	29.2101	Yes	103	131	69	14.5	42.3	12090
116	Male	21 Juli 2023	Normal	Stenosis 40% di mid	Stenosis 20% di proximal	CTO di proximal, ISR total	CAD 1VD dgn CTO + ISR RCA	Single	16	LOW	Stent 1x (2013)	1	10	361	355	358	348	30.1028	22	370	Yes	S3	12.3	12.6	High School	No	Ex smoker	18	25	450	Sedang	DMT2 terkontrol OAD, HFrEF, Dislipidemia, Hiperurisemia, Hipertensi	Lasix 40mg k/p, Bisoprolol 1x2.5mg, Uperio 2x100mg, Spironolactone 1x25mg	Metformin 2x500mg	Miniaspi 1x80mg	None	Atorvastatin 1x40mg	Nitrogliserin 2x2.5mg	None	94.2	172	31.8415	Yes	101	137	93	14.6	42.5	8400
117	Male	3 Agustus 2023	Stenosis 20% distal	Stenosis 80% mid, memberi kolateral ke RCA	ISR 70% di mid-distal, stenosis 80% distal, tortuous, memberi kolateral ke RCA	CTO di proximal dgn bridging kolateral	CAD 3VD post PCI POBA LCX dan 1 DES ke LAD	Multiple	18	LOW	Yes 1x (2003 LCX)	1	10	317	305	311	301	6.36364	6.36364	307.364	Yes	S2	8.1	9.2	High School	No	No	0	0	0	-	UAP, CAD 3VD + LM disease, DMT2 belum terkontrol, HT terkontrol, dislipidemia, Hiperurisemia asimptomatik	Bisoprolol 1x1.25mg, Amlodipin 1x5mg, Candesartan 1x8mg	Dapaglifozine 1x10mg, Metformin 2x850mg	Aspilet 1x80mg, Clopidogrel 1x75mg	None	Atorvastatin 1x40mg	None	None	72	165	26.4463	Yes	90	103	68	13.7	41.4	10400
118	Male	30 Agustus 2023	Normal	Oklusi total di proximal	Stent patent	Stenosis 30% di mid, stenosis 90% di cabang PDA	CAD 2VD post PPCI 1DES ke LAD pada STEMI anterior ekstensif	Multiple	21.5	LOW	Yes 1x (2 stent, thn 2013)	1	10	208	218	213	213	-14.7659	-14.7659	198.234	No	S0	4	5.4	Intermediate School	No	Ex smoker	12	50	600	Berat	UAP onset 11 jam, CAD 3VD, HFmrEF 44.8%, HT terkontrol, hemorrhoid interna gr III, bradikardia asimptomatik	None	None	Aspilet 1x80mg, Clopidogrel 1x75mg	Fondaparinux 1x2.5ml	Atorvastatin 1x40mg	ISDN 5mg k/p	Lansoprazole 1x30mg, laxadine 3x10ml	52	155	21.6441	No	81	111	83	13.3	35.4	10510
119	Male	3 Agustus 2023	Normal pendek	Stenosis 80% di osteal-proximal, ISR 80-90%, stenosis difus 40-50% di mid-distal	Stenosis 80% di proximal, memberi kolateral ke RCA. High OM1, stenosis 80% di proximal	ISR subtotal di proximal-mid, stenosis subtotal di mid, stenosis 60% difus distal. Menapat kolateral dari LCX.	CAD 3VD dgn ISR di LAD dan RCA	Multiple	20	LOW	Yes 1x (2012 RCA)	1	11	221	202	211.5	201.5	-13.0303	-13.0303	188.47	No	S0	4.4	3.9	Intermediate School	No	Ex smoker	12	20	240	Sedang	STEMI anteroseptal, CAD 2VD, HFrEf 39%, multiple nodul subkutan susp lipoma, riw TB paru tuntas pengobatan 1980	Bisoprolol 1x2.5mg, Ramipril 1x2.5mg	None	Aspilet 1x80mg, Clopidogrel 1x75mg	Enoxaparin 2x0.6ml	Atorvastatin 1x40mg	None	CaCO3 3x500mg, KSR 3x600mg	60	165	22.0386	No	87	128	72	11.8	35.6	9280
120	Male	2023-09-08	Stenosis 50% distal	Stenosis 50% proksimal, stent lama ISR 50%, stenosis 80% di mid	Normal	stenosis 90% di proksimal-mid	CAD 2VD post PCI 1 DES di RCA	Multiple	25	INTERMEDIATE	Yes 2x (1DES LAD Juni 2012) (1DES LCX Des 2012)	2	11	264	249	256.5	256.5	-19.7783	-19.7783	236.722	No	S0	3.6	3.8	Intermediate School	No	No	0	0	0	-	CAD 1VD, HFpEF 52%, HT terkontrol, CKD G4A1	Amlodipin 1x5mg, Candesartan 1x8mg	None	Aspilet 1x80mg, Clopidogrel 1x75mg	None	Atorvastatin 1x40mg	Nitrogliserin 2x2.5mg	Allopurinol 1x100mg, CaCO3 3x500mg, Bicnat 3x500mg, Asam Folat 1x1mg, Furosemide 40mg k/p sesak/bengkak	48	153	20.5049	No	79	102	68	11.3	35.2	5790
121	Male	2023-09-27	Normal	Stenosis 90% di proksimal, CTO ISR	Dominan, stent patent	Iregular, stenosis 80% di PDA	CAD 3 VD post Urgent PCI (POBA) ke LAD	Multiple	24.5	INTERMEDIATE	Yes 3x (PCI stent ke LAD, 2009) (PCI LCX 2019) (PCI cabang kecil 2018)	3	14	196		196	196	-4.15526	-4.15526	191.845	No	S0	5.5		Intermediate School	No	No	0	0	0	-	HT blm terkontrol, dislipidiemia, glaukoma absolut oS, katarak senilis imatur OD, primary open angle glaukoma	Ramipril 1x5mg, Nifedipine 1x30mg, Bisoprolol 1x5mg	None	Miniaspi 1x80mg, Clopidogrel 1x75mg	None	Simvastatin 1x20mg	ISDN 5mg k/p	None	64.7	164	24.0556	No	92	150	70	15.3	46	8810
122	Male	26 Juli 2023	Normal, stent patent	CTO di osteal-proximal	CTO di osteal-proximal	Stenosis 70% di mid, stent patent di distal dan PL	CAD 3VD post CABG 2x (1994, 1998) post PCI 3x (2007, Aug 22, Jan 23), POBA (2007)	Multiple	35	HIGH	Yes PCI 3x (2007, Aug 22, Jan 23 LM), POBA 1x (2007)	4	16	311	338	324.5	324.5	22.5113	22	346.5	Yes	S3	14.2	14.8	Intermediate School	No	Ex smoker	3	15	45	Ringan	NSTEMI onset 4 hari, CAD 3VD + LM Disease, ADHF wet warm dengan edema paru, HT terkontrol, HHD, obesitas grade II	Amlodipin 1x5mg, Candesartan 1x8mg, Spironolactone 1x25mg, Furosemide 1x40mg	None	Aspilet 1x80mg, Clopidogrel 1x75mg	None	None	ISDN 5mg k/p	None	85	168	30.1162	Yes	100	122	95	13.7	41.2	6560
123	Male	20 Juli 2023	Normal	Stenosis 80% proximal, stent di mid patent, stenosis 70% distal	ISR 40% proximal	Stent Patent	CAD 3VD	Multiple	11	LOW	Stent 7x (2000-2018)	7	23	297	311	304	294	27.3737	22	316	Yes	S2	8.5	8.8	Intermediate School	No	Smoker	12	15	180	Ringan	CAD 3VD, DMT2 terkontrol, AKI, anemia, obesitas	Bisoprolol 1x5mg	Metformin 2x500mg, Glimepirid 1x1mg	Aspilet 1x80mg, Clopidogrel 1x75mg	None	Atorvastatin 1x20mg	Nitrogliserin 2x2.5mg	Allopurinol 1x100mg	85	165	31.2213	Yes	102	103	65	10.6	31.9	12570
124	Male	21 Juli 2023	Normal	ISR 80%, stenosis subtotal di stent mid	CTO di mid	ISR 70% di proximal	CAD 3VD post CABG (2018)	Multiple	17.5	LOW	Stent 4x (Feb 99, Juli 99, Apr 2004, Apr 2014), serta CABG 2018	4	24	296	277	286.5	276.5	19.8991	19.8991	296.399	Yes	S1	5.8	5.5	Intermediate School	No	No	0	0	0	-	CAD 3VD, DMT2 terkontrol insulin, HT terkontrol, HFmrEF, hemiparesis sinistra ec riw CVD SI 2011	Ramipril 1x2.5mg, HCT 1x12.5mg	Insulin	Aspilet 1x80mg, Clopidogrel 1x75mg	None	Atorvastatin 1x20mg	None	None	73.7	158	29.5225	Yes	93	159	76	12.5	39.3	7780
[truncated: 27 more columns]
